# Supplementary material for: Deletion of a Csf1r enhancer selectively impacts CSF1R expression and development of tissue macrophage populations
Source: Nat Commun. 2019 Jul 19;10:3215. doi: 10.1038/s41467-019-11053-8 (PMC6642117; doi:10.1038/s41467-019-11053-8)
Supplement: Supplementary file 6 — Supplementary Data 2 [file 41467_2019_11053_MOESM6_ESM.xlsx]

## Sheet: ALL DATA unpaired one way anova
Transcript Cluster ID	WT Bi-weight Avg Signal (log2)	KO Bi-weight Avg Signal (log2)	WT Standard Deviation	KO Standard Deviation	Fold Change (linear) (WT vs. KO)	ANOVA p-value (WT vs. KO)	FDR p-value (WT vs. KO)	Gene Symbol	Description	Chromosome	Genomic Position	Strand	Public Gene IDs	TC Comment
10344614	3.82	3.93	0.19	0.12	-1.08	0.925363	0.995086			chr1	3054233 - 3054733	+
10344616	1.17	1.12	0.1	0.04	1.04	0.343848	0.979373	Gm26206	predicted gene, 26206 [Source:MGI Symbol;Acc:MGI:5455983]	chr1	3102016 - 3102125	+	ENSMUST00000082908
10344618	1.24	1.24	0.04	0.1	-1	0.607572	0.979373			chr1	3276323 - 3277348	+
10344620	2.82	2.59	0.24	0.19	1.18	0.322901	0.979373			chr1	3680571 - 3680912	+
10344622	3.51	3.49	0.57	0.09	1.01	0.856933	0.992032	Gm6123	predicted gene 6123 [Source:MGI Symbol;Acc:MGI:3647047]	chr1	4771131 - 4772199	+	ENSMUST00000193658
10344624	7.32	7.29	0.15	0.16	1.02	0.315352	0.979373	Lypla1	lysophospholipase 1	chr1	4807862 - 4846736	+	NM_008866; XM_006495471; XM_006495472; ENSMUST00000027036; ENSMUST00000115529; ENSMUST00000119612; ENSMUST00000131119; ENSMUST00000134384; ENSMUST00000137887; ENSMUST00000141278; ENSMUST00000150971; BC013536; BC052848; CT010201; OTTMUST00000051162; OTTMUST00000051163; OTTMUST00000051164; OTTMUST00000051165; OTTMUST00000051167; OTTMUST00000051168; OTTMUST00000051169; OTTMUST00000051170; U89352
10344633	7.71	7.67	0.16	0.03	1.03	0.584002	0.979373	Tcea1	transcription elongation factor A (SII) 1	chr1	4857814 - 4897909	+	NM_001159750; NM_001159751; NM_011541; XM_011238366; ENSMUST00000081551; ENSMUST00000165720; BC061490; BC083127; M18210; OTTMUST00000111602; OTTMUST00000111603; BC006022
10344637	8.44	8.5	0.11	0.04	-1.05	0.13546	0.979373	Atp6v1h	ATPase, H+ transporting, lysosomal V1 subunit H	chr1	5083172 - 5162549	+	NM_001310442; NM_133826; XM_006495433; XM_006495435; XM_006495436; XM_006495437; XM_006495439; XM_011238335; XM_011238336; XM_011238337; ENSMUST00000044369; ENSMUST00000192029; ENSMUST00000192142; ENSMUST00000192698; ENSMUST00000192847; ENSMUST00000194301; ENSMUST00000194676; ENSMUST00000194978; BC009154; OTTMUST00000127490; OTTMUST00000127491; OTTMUST00000127492; OTTMUST00000127495; OTTMUST00000…
10344653	3.3	3.19	0.27	0.06	1.08	0.535622	0.979373	Oprk1	opioid receptor, kappa 1	chr1	5588493 - 5602866	+	NM_001204371; NM_011011; XM_006495470; ENSMUST00000027038; ENSMUST00000159083; ENSMUST00000160339; ENSMUST00000160777; ENSMUST00000192685; BC116795; BC119026; L11065; OTTMUST00000088255; OTTMUST00000088256; OTTMUST00000088257; OTTMUST00000088258; OTTMUST00000127488
10344658	7.44	7.47	0.29	0.09	-1.02	0.531414	0.979373	Rb1cc1	RB1-inducible coiled-coil 1	chr1	6214662 - 6275575	+	NM_009826; XM_006495443; XM_011238338; XM_011238339; XM_011238340; XM_011238341; XM_011238342; ENSMUST00000027040; ENSMUST00000159349; ENSMUST00000159530; ENSMUST00000159656; ENSMUST00000159661; ENSMUST00000159802; ENSMUST00000159906; ENSMUST00000160062; ENSMUST00000160871; ENSMUST00000161327; ENSMUST00000162210; ENSMUST00000162257; ENSMUST00000162418; ENSMUST00000162795; AB050017; AB070619; BC15…
10344674	1.83	1.96	0.08	0.21	-1.09	0.421026	0.979373	Fam150a	family with sequence similarity 150, member A	chr1	6359331 - 6391104	+	NM_001195732; ENSMUST00000133144; OTTMUST00000127625
10344679	6.97	7.24	0.27	0.16	-1.21	0.518138	0.979373	St18	suppression of tumorigenicity 18	chr1	6730051 - 6860940	+	NM_001244692; NM_001244693; NM_173868; NR_045188; NR_045189; XM_006495501; XM_006495502; XM_006495503; XM_006495504; XM_011238369; XM_011238370; XM_011238371; XM_011238372; XM_011238373; XM_011238374; XM_011238375; ENSMUST00000043578; ENSMUST00000130338; ENSMUST00000131467; ENSMUST00000131494; ENSMUST00000132207; ENSMUST00000139756; ENSMUST00000139838; ENSMUST00000140079; ENSMUST00000142304; ENSM…
10344705	3.92	3.93	0.13	0.27	-1.01	0.358139	0.979373			chr1	6873972 - 6874058	+
10344707	8.49	8.45	0.01	0.12	1.03	0.866679	0.992032	Pcmtd1	protein-L-isoaspartate (D-aspartate) O-methyltransferase domain containing 1	chr1	7089150 - 7173628	+	NM_183028; XM_006495535; XM_006495536; XR_373188; ENSMUST00000061280; ENSMUST00000182114; ENSMUST00000182388; ENSMUST00000182675; ENSMUST00000182823; ENSMUST00000182892; ENSMUST00000183204; BC052741; BC064801; BC110360; BC117941; BC117942; OTTMUST00000113805; OTTMUST00000113809; OTTMUST00000113810; OTTMUST00000113811; OTTMUST00000113813; OTTMUST00000113814; OTTMUST00000113815
10344713	7.37	7.18	0.07	0.08	1.15	0.054764	0.979373	Gm9826	predicted gene 9826 [Source:MGI Symbol;Acc:MGI:3642725]	chr1	7177739 - 7179037	+	ENSMUST00000029124
10344715	2.33	2.39	0.11	0.1	-1.04	0.934675	0.995959	Gm30414	predicted gene, 30414 [Source:MGI Symbol;Acc:MGI:5589573]	chr1	7497999 - 7498300	+	ENSMUST00000194886
10344717	1.78	1.81	0.06	0.05	-1.02	0.226795	0.979373	Gm24276	predicted gene, 24276 [Source:MGI Symbol;Acc:MGI:5454053]	chr1	8816138 - 8816247	+	ENSMUST00000102181
10344719	2.87	3.05	0.29	0.09	-1.13	0.924499	0.995086	Gm7445	predicted gene 7445 [Source:MGI Symbol;Acc:MGI:3644942]	chr1	8856763 - 8857104	+	ENSMUST00000192115
10344721	1.1	1.15	0.04	0.14	-1.03	0.780742	0.989297	Gm24765	predicted gene, 24765 [Source:MGI Symbol;Acc:MGI:5454542]	chr1	9458670 - 9458772	+	ENSMUST00000083691
10344723	5.56	5.35	0.43	0.04	1.15	0.493929	0.979373	Rrs1	RRS1 ribosome biogenesis regulator homolog (S. cerevisiae)	chr1	9545426 - 9547452	+	NM_021511; ENSMUST00000072079; BC003481; BC055925; OTTMUST00000118821
10344725	7.96	8.02	0.06	0.04	-1.04	0.26907	0.979373	Adhfe1	alcohol dehydrogenase, iron containing, 1	chr1	9548080 - 9577968	+	NM_175236; NR_027664; XM_006495585; XM_006495586; XM_006495587; XM_011238408; ENSMUST00000027044; ENSMUST00000130927; ENSMUST00000144177; ENSMUST00000186467; ENSMUST00000190654; BC026584; OTTMUST00000053148; OTTMUST00000053149; OTTMUST00000053150; OTTMUST00000118822; OTTMUST00000118823
10344741	8.68	8.67	0.09	0.11	1.01	0.570558	0.979373	Gm6161	predicted gene 6161 [Source:MGI Symbol;Acc:MGI:3644104]	chr1	9574576 - 9575649	+	ENSMUST00000121942
10344743	9.95	10.03	0.13	0.01	-1.05	0.311149	0.979373	3110035E14Rik	RIKEN cDNA 3110035E14 gene	chr1	9601267 - 9627143	+	NM_178399; ENSMUST00000088666; BC066997
10344750	6.42	6.43	0.15	0.1	-1	0.954845	0.997438	Sgk3	serum/glucocorticoid regulated kinase 3	chr1	9798130 - 9902570	+	NM_001037759; NM_133220; NM_177547; ENSMUST00000097826; ENSMUST00000166384; ENSMUST00000168907; ENSMUST00000171265; ENSMUST00000188298; ENSMUST00000188486; ENSMUST00000188625; ENSMUST00000188738; ENSMUST00000188782; ENSMUST00000188830; ENSMUST00000189050; ENSMUST00000191338; AF312007; BC018363; OTTMUST00000118855; OTTMUST00000118856; OTTMUST00000118857; OTTMUST00000118859; OTTMUST00000118860; OTT…
10344772	3.27	3.23	0.15	0.07	1.03	0.326647	0.979373	Mcmdc2	minichromosome maintenance domain containing 2	chr1	9908638 - 9940544	+	NM_177722; XM_011238376; XM_011238377; XM_011238378; XM_011238379; XR_865162; XR_865163; ENSMUST00000052843; ENSMUST00000118098; ENSMUST00000125294; ENSMUST00000140948; ENSMUST00000171802; ENSMUST00000183059; OTTMUST00000051859; OTTMUST00000078009; OTTMUST00000078010; OTTMUST00000078011; OTTMUST00000113822
10344789	5.77	5.73	0.07	0.1	1.03	0.852855	0.992032	Cspp1	centrosome and spindle pole associated protein 1	chr1	10038262 - 10068335	+	NM_026493; XM_006495479; XM_006495481; XM_006495482; XM_006495483; XM_006495484; XM_006495485; XM_006495486; XM_006495487; XM_006495488; XM_011238365; ENSMUST00000071087; ENSMUST00000117415; ENSMUST00000118263; ENSMUST00000119714; ENSMUST00000122156; ENSMUST00000134716; ENSMUST00000143606; ENSMUST00000149214; ENSMUST00000155974; ENSMUST00000186294; ENSMUST00000190063; ENSMUST00000191012; ENSMUST0…
10344797	5.03	5.04	0.24	0.07	-1	0.274357	0.979373	Cspp1	centrosome and spindle pole associated protein 1	chr1	10039809 - 10039874	+	XM_006495482; XM_006495483; XM_006495484; XM_006495486; ENSMUST00000118263; ENSMUST00000119714; ENSMUST00000122156; ENSMUST00000134716; ENSMUST00000190063; ENSMUST00000191521; OTTMUST00000067777; OTTMUST00000067946; OTTMUST00000067947; OTTMUST00000067950; OTTMUST00000118988; OTTMUST00000118989
10344799	6.11	5.97	0.35	0.01	1.11	0.356411	0.979373	Cspp1	centrosome and spindle pole associated protein 1	chr1	10074860 - 10074946	+	NM_026493; XM_006495479; XM_006495481; XM_006495482; XM_006495483; XM_006495484; XM_006495486; XM_006495487; XM_006495488; XM_006495489; XM_011238365; ENSMUST00000071087; ENSMUST00000153804; ENSMUST00000186294; ENSMUST00000188249; ENSMUST00000188449; ENSMUST00000190318; BC151042; FJ008676; OTTMUST00000067846; OTTMUST00000067966; OTTMUST00000118990; OTTMUST00000118991; OTTMUST00000118992; OTTMUST0…
10344801	5.21	5.47	0.2	0.19	-1.19	0.390852	0.979373	Cspp1	centrosome and spindle pole associated protein 1	chr1	10077172 - 10077242	+	NM_026493; XM_006495479; XM_006495481; XM_006495482; XM_006495483; XM_006495484; XM_006495486; XM_006495487; XM_006495488; XM_006495489; XM_011238365; ENSMUST00000071087; ENSMUST00000153804; ENSMUST00000186294; ENSMUST00000188249; ENSMUST00000188449; BC151042; FJ008676; FJ008677; OTTMUST00000067846; OTTMUST00000067966; OTTMUST00000118990; OTTMUST00000118992; OTTMUST00000118993
10344803	5.39	5.37	0.23	0.09	1.02	0.824947	0.990819	Cspp1	centrosome and spindle pole associated protein 1	chr1	10082253 - 10082346	+	NM_026493; XM_006495479; XM_006495481; XM_006495482; XM_006495483; XM_006495484; XM_006495486; XM_006495487; XM_006495488; XM_006495489; XM_011238365; ENSMUST00000071087; ENSMUST00000153804; ENSMUST00000186294; ENSMUST00000188249; ENSMUST00000188449; BC151042; FJ008676; FJ008677; OTTMUST00000067846; OTTMUST00000067966; OTTMUST00000118990; OTTMUST00000118992; OTTMUST00000118993
10344805	4.91	4.93	0.2	0.18	-1.02	0.41729	0.979373	Cspp1	centrosome and spindle pole associated protein 1	chr1	10083501 - 10083558	+	NM_026493; XM_006495479; XM_006495481; XM_006495482; XM_006495483; XM_006495484; XM_006495486; XM_006495487; XM_006495488; XM_006495489; XM_011238365; ENSMUST00000071087; ENSMUST00000153804; ENSMUST00000186294; ENSMUST00000188249; ENSMUST00000188449; BC151042; FJ008677; OTTMUST00000067846; OTTMUST00000067966; OTTMUST00000118990; OTTMUST00000118992; OTTMUST00000118993; FJ008676
10344807	5.33	5.33	0.14	0.05	-1	0.999535	0.999984	Cspp1	centrosome and spindle pole associated protein 1	chr1	10085747 - 10085952	+	NM_026493; XM_006495479; XM_006495481; XM_006495482; XM_006495483; XM_006495484; XM_006495486; XM_006495487; XM_006495488; XM_011238365; ENSMUST00000071087; ENSMUST00000186294; BC151042; FJ008676; OTTMUST00000067846; OTTMUST00000118990; ENSMUST00000188249; OTTMUST00000118992
10344809	5.34	5.23	0.19	0.11	1.09	0.90777	0.994873	Cspp1	centrosome and spindle pole associated protein 1	chr1	10088051 - 10088184	+	NM_026493; XM_006495479; XM_006495481; XM_006495482; XM_006495483; XM_006495484; XM_006495485; XM_006495486; XM_006495487; XM_006495488; XM_006495489; XM_011238365; ENSMUST00000071087; ENSMUST00000123261; ENSMUST00000186294; ENSMUST00000188449; BC151042; FJ008676; OTTMUST00000067846; OTTMUST00000067967; OTTMUST00000118990; OTTMUST00000118993; FJ008677
10344811	6.15	6.17	0.14	0.02	-1.01	0.786403	0.990218	Cspp1	centrosome and spindle pole associated protein 1	chr1	10088882 - 10088960	+	NM_026493; XM_006495479; XM_006495481; XM_006495482; XM_006495483; XM_006495484; XM_006495485; XM_006495486; XM_006495487; XM_006495488; XM_006495489; XM_011238365; ENSMUST00000071087; ENSMUST00000123261; ENSMUST00000186294; ENSMUST00000188449; BC151042; FJ008676; OTTMUST00000067846; OTTMUST00000067967; OTTMUST00000118990; OTTMUST00000118993
10344813	4.76	4.68	0.35	0.13	1.05	0.88955	0.994159	Cspp1	centrosome and spindle pole associated protein 1	chr1	10090188 - 10090317	+	NM_026493; XM_006495479; XM_006495481; XM_006495482; XM_006495483; XM_006495484; XM_006495485; XM_006495486; XM_006495487; XM_006495488; XM_006495489; XM_011238365; ENSMUST00000071087; ENSMUST00000123261; ENSMUST00000186294; BC151042; FJ008676; OTTMUST00000067846; OTTMUST00000067967; OTTMUST00000118990; ENSMUST00000188449; OTTMUST00000118993
10344815	5.68	5.85	0.06	0.07	-1.12	0.017805	0.979373	Cspp1	centrosome and spindle pole associated protein 1	chr1	10095866 - 10096013	+	NM_026493; XM_006495479; XM_006495481; XM_006495482; XM_006495483; XM_006495484; XM_006495485; XM_006495486; XM_006495487; XM_006495488; XM_006495489; XM_011238365; ENSMUST00000071087; ENSMUST00000185422; ENSMUST00000186294; BC151042; FJ008676; OTTMUST00000067846; OTTMUST00000118990; OTTMUST00000118994
10344817	5.19	5.06	0.34	0.47	1.1	0.580552	0.979373	Cspp1	centrosome and spindle pole associated protein 1	chr1	10104212 - 10104364	+	NM_026493; XM_006495479; XM_006495482; XM_006495483; XM_006495484; XM_006495485; XM_006495486; XM_006495487; XM_006495488; XM_006495489; ENSMUST00000071087; ENSMUST00000190625; BC151042; OTTMUST00000067846; OTTMUST00000118995
10344819	4.61	4.25	0.04	0.16	1.29	0.03506	0.979373	Cspp1	centrosome and spindle pole associated protein 1	chr1	10108369 - 10108481	+	NM_026493; XM_006495479; XM_006495481; XM_006495482; XM_006495483; XM_006495484; XM_006495485; XM_006495486; XM_006495487; XM_006495488; XM_006495489; XM_011238365; ENSMUST00000071087; ENSMUST00000185422; ENSMUST00000186294; ENSMUST00000190625; BC151042; FJ008676; OTTMUST00000067846; OTTMUST00000118990; OTTMUST00000118994; OTTMUST00000118995
10344821	4.95	5.17	0.14	0.3	-1.16	0.497619	0.979373	Cspp1	centrosome and spindle pole associated protein 1	chr1	10112393 - 10136766	+	NM_026493; XM_006495479; XM_006495481; XM_006495482; XM_006495483; XM_006495484; XM_006495485; XM_006495486; XM_006495487; XM_006495488; XM_006495489; XM_011238365; ENSMUST00000071087; ENSMUST00000128164; ENSMUST00000136283; ENSMUST00000136898; ENSMUST00000148663; ENSMUST00000186294; ENSMUST00000187226; BC055915; BC151042; FJ008676; OTTMUST00000067846; OTTMUST00000067968; OTTMUST00000067969; OTTM…
10344835	5.65	5.46	0.12	0.2	1.14	0.671673	0.981441	Gm28659	predicted gene 28659 [Source:MGI Symbol;Acc:MGI:5579365]	chr1	10868688 - 10869449	+	ENSMUST00000188013
10344837	8.53	8.41	0.08	0.1	1.08	0.216309	0.979373	Prex2	phosphatidylinositol-3,4,5-trisphosphate-dependent Rac exchange factor 2	chr1	10993793 - 11298875	+	NM_001033636; NM_029525; XM_006495441; XM_006495442; ENSMUST00000027056; ENSMUST00000187694; ENSMUST00000187745; ENSMUST00000188154; ENSMUST00000188189; ENSMUST00000189385; ENSMUST00000189822; ENSMUST00000190935; BC139253; BC139255; OTTMUST00000123246; OTTMUST00000123247; OTTMUST00000123248; OTTMUST00000123249; OTTMUST00000123250; OTTMUST00000123251; OTTMUST00000123252; OTTMUST00000123253
10344879	8.48	8.54	0.12	0.06	-1.05	0.457251	0.979373	A830018L16Rik	RIKEN cDNA A830018L16 gene	chr1	11414112 - 11975901	+	NM_001160369; NM_001160370; NM_001160371; NM_001310451; NM_177173; XM_006495540; XM_006495541; XM_006495542; XM_006495543; XM_006495544; ENSMUST00000048613; ENSMUST00000135014; ENSMUST00000137824; ENSMUST00000141339; ENSMUST00000141512; ENSMUST00000142117; ENSMUST00000150870; ENSMUST00000171690; ENSMUST00000179089; ENSMUST00000191437; BC137903; BC145022; BC145023
10344895	5.14	5	0.1	0.14	1.1	0.469841	0.979373	Gm7560	predicted gene 7560 [Source:MGI Symbol;Acc:MGI:3648484]	chr1	12120972 - 12121835	+	ENSMUST00000187748
10344897	6.93	7.33	0.98	0.39	-1.32	0.473047	0.979373	Sulf1	sulfatase 1	chr1	12692442 - 12860377	+	NM_001198565; NM_001198566; NM_172294; XM_006495510; XM_006495511; XM_006495512; XM_006495513; XM_006495514; ENSMUST00000088585; ENSMUST00000177608; ENSMUST00000180062; ENSMUST00000185780; ENSMUST00000186051; ENSMUST00000186405; ENSMUST00000186674; ENSMUST00000187376; ENSMUST00000189447; ENSMUST00000189541; AY101178; BC034547; BC049276; OTTMUST00000123376; OTTMUST00000123377; OTTMUST00000123378; …
10344922	2.29	2.29	0.26	0.2	-1	0.87279	0.992533	Gm5250	predicted gene 5250 [Source:MGI Symbol;Acc:MGI:3647667]	chr1	13061993 - 13062348	+	ENSMUST00000059065
10344924	2.03	2.07	0.11	0.23	-1.03	0.56139	0.979373	Xkr9	X Kell blood group precursor related family member 9 homolog	chr1	13668771 - 13701723	+	NM_001011873; XM_006495547; XM_006495548; ENSMUST00000088542; AY534255; BC147699; BC158121; OTTMUST00000052552
10344929	3.58	3.7	0.24	0.21	-1.09	0.616927	0.979626	LOC105243866; Gm9947	uncharacterized LOC105243866; predicted gene 9947 [Source:MGI Symbol;Acc:MGI:3642739]	chr1	14755454 - 14758373	+	XR_865193; XR_865194; XR_865195; XR_865196; XR_865197; XR_865198; XR_884601; XR_884602; XR_884603; XR_884604; XR_884605; XR_884606; ENSMUST00000067599
10344931	9.36	9.25	0.09	0.16	1.08	0.450854	0.979373	Rpl5-ps1	ribosomal protein L5, pseudogene 1	chr1	14864998 - 14866018	+	OTTMUST00000050809
10344933	3.86	4.41	0.59	0.47	-1.46	0.830386	0.991247			chr1	15072432 - 15072502	+
10344935	7.37	7.49	0.17	0.09	-1.09	0.503812	0.979373	Kcnb2	potassium voltage gated channel, Shab-related subfamily, member 2	chr1	15312452 - 15714297	+	NM_001098528; XM_006495595; XM_006495596; XM_006495597; ENSMUST00000170146; ENSMUST00000175681; BC146609; OTTMUST00000110860; OTTMUST00000125547
10344939	6.12	6.12	0.03	0.02	1	0.887927	0.994159	Terf1	telomeric repeat binding factor 1	chr1	15805658 - 15843431	+	NM_001286628; NM_009352; XM_006495496; XM_011238367; ENSMUST00000027057; ENSMUST00000186565; ENSMUST00000188371; ENSMUST00000188684; AB109563; BC034866; OTTMUST00000123359; OTTMUST00000123360; OTTMUST00000123361; OTTMUST00000123362; U65586
10344950	2.89	2.93	0.15	0.2	-1.03	0.492741	0.979373	Gm7634	predicted gene 7634	chr1	16053335 - 16053888	+	XR_865199; XR_884699
10344952	6.98	7.05	0.09	0.05	-1.05	0.294718	0.979373	Rdh10	retinol dehydrogenase 10 (all-trans)	chr1	16105774 - 16132550	+	NM_133832; XR_865164; ENSMUST00000027053; ENSMUST00000152626; AF456767; BC019796; OTTMUST00000062152; OTTMUST00000062153
10344960	6.58	6.72	0.17	0.02	-1.1	0.09497	0.979373	Tmem70	transmembrane protein 70	chr1	16665191 - 16678275	+	NM_026392; NM_027415; XM_011238404; ENSMUST00000065373; ENSMUST00000176451; ENSMUST00000177501; ENSMUST00000177532; BC011320; OTTMUST00000110681; OTTMUST00000110682; OTTMUST00000110683; OTTMUST00000110684
10344966	6.59	6.45	0.51	0.15	1.11	0.498042	0.979373	Ly96	lymphocyte antigen 96	chr1	16688433 - 16709611	+	NM_001159711; NM_016923; XM_006495456; ENSMUST00000026881; ENSMUST00000190366; ENSMUST00000191260; AB018550; AF168120; AY641431; BC116785; OTTMUST00000123538; OTTMUST00000123539; OTTMUST00000123540
10344973	7.93	8.02	0.03	0.07	-1.06	0.105661	0.979373	Gdap1	ganglioside-induced differentiation-associated-protein 1	chr1	17145397 - 17164271	+	NM_010267; ENSMUST00000026879; ENSMUST00000150457; ENSMUST00000189465; ENSMUST00000189736; BC048177; BC051135; OTTMUST00000053130; OTTMUST00000053131; OTTMUST00000123681; OTTMUST00000123682
10344981	2.56	3.16	0.28	0.27	-1.51	0.093232	0.979373	Pi15	peptidase inhibitor 15	chr1	17601904 - 17627820	+	NM_053191; ENSMUST00000088476; AF329196; BC116705; OTTMUST00000123771
10344990	5.91	5.77	0.19	0.02	1.1	0.405689	0.979373	Crispld1	cysteine-rich secretory protein LCCL domain containing 1	chr1	17727088 - 17764748	+	NM_031402; XM_006495592; XM_006495593; XM_006495594; XM_011238409; XM_011238410; ENSMUST00000095075; ENSMUST00000159958; ENSMUST00000160305; AF329198; BC034334; BC040768; OTTMUST00000073808; OTTMUST00000073809; OTTMUST00000073849
10345007	2.85	2.56	0.14	0.06	1.22	0.02495	0.979373	Tfap2d	transcription factor AP-2, delta	chr1	19103020 - 19166351	+	NM_153154; XM_006495497; XM_006495498; XM_006495499; ENSMUST00000037294; ENSMUST00000149505; AF421891; BC152324; BC152325; OTTMUST00000065512; OTTMUST00000065513
10345016	2.48	2.36	0.14	0.18	1.08	0.871365	0.992533	Tfap2b	transcription factor AP-2 beta	chr1	19208914 - 19238734	+	NM_001025305; NM_001286340; NM_009334; XM_006495491; XM_006495492; XM_006495493; XM_006495494; XM_006495495; XR_373183; ENSMUST00000027059; ENSMUST00000064976; ENSMUST00000186972; ENSMUST00000187754; ENSMUST00000191068; OTTMUST00000123883; OTTMUST00000123884; OTTMUST00000123885; OTTMUST00000123886; OTTMUST00000123887
10345025	9.4	9.51	0.08	0.1	-1.08	0.235951	0.979373	Gm4849	predicted gene 4849 [Source:MGI Symbol;Acc:MGI:3645366]	chr1	19332294 - 19333189	+	ENSMUST00000188428
10345028	1.49	1.38	0.09	0.04	1.08	0.20388	0.979373	Mir206	microRNA 206	chr1	20679010 - 20679082	+	NR_029593
10345030	3.53	3.44	0.19	0.06	1.07	0.4554	0.979373	Mir133b	microRNA 133b	chr1	20682769 - 20682887	+	NR_029902
10345032	3.06	3.02	0.37	0.17	1.03	0.4909	0.979373	Il17a	interleukin 17A	chr1	20730905 - 20734496	+	NM_010552; ENSMUST00000027061; BC119303; BC119309; OTTMUST00000085210; U43088
10345037	9.03	9.11	0.02	0.14	-1.05	0.463257	0.979373	Paqr8	progestin and adipoQ receptor family member VIII	chr1	20890608 - 20939057	+	NM_028829; XM_006495577; XM_006495578; ENSMUST00000068880; ENSMUST00000167119; ENSMUST00000187651; ENSMUST00000189400; AF313617; AY424297; BC059813; OTTMUST00000124029; OTTMUST00000124030; OTTMUST00000124031
10345046	5.01	4.97	0.15	0.25	1.03	0.572683	0.979373	Efhc1	EF-hand domain (C-terminal) containing 1	chr1	20951688 - 20990839	+	NM_027974; XM_006495576; ENSMUST00000038447; ENSMUST00000160782; EU520262; OTTMUST00000074047; OTTMUST00000074048
10345058	6.4	6.45	0.06	0.02	-1.04	0.280493	0.979373	Tmem14a	transmembrane protein 14A	chr1	21218629 - 21283687	+	NM_001290679; NM_029398; XM_006495579; XM_006495581; ENSMUST00000027064; ENSMUST00000027065; BC034768; BC060034; OTTMUST00000074039; OTTMUST00000074040
10345065	3.69	3.74	0.14	0.09	-1.04	0.410353	0.979373	Gsta3	glutathione S-transferase, alpha 3	chr1	21240589 - 21265559	+	NM_001077353; NM_001288617; NM_010356; ENSMUST00000027067; ENSMUST00000121676; ENSMUST00000124990; BC147272; BC147273; M73483; OTTMUST00000065121; OTTMUST00000065122; OTTMUST00000065123
10345074	5.92	5.82	0.13	0.48	1.07	0.568599	0.979373	LOC101056100; Gm7094	centrin-4 pseudogene; predicted pseudogene 7094 [Source:MGI Symbol;Acc:MGI:3648114]	chr1	21272403 - 21272909	+	XR_865218; XR_884621; ENSMUST00000178379
10345077	1.15	1.19	0.17	0.22	-1.03	0.756258	0.986756	Khdc1a	KH domain containing 1A	chr1	21349914 - 21352199	+	NM_183322; XM_006495546; ENSMUST00000088407; AY238603; OTTMUST00000085058
10345079	1.86	1.97	0.06	0.1	-1.08	0.115566	0.979373	Khdc1c	KH domain containing 1C	chr1	21368331 - 21369743	+	NM_001033904; ENSMUST00000070223; BC099381; BC141037; OTTMUST00000097914
10345083	2.62	2.64	0.11	0.14	-1.01	0.83939	0.991355	Khdc1b	KH domain containing 1B	chr1	21383937 - 21384970	+	NM_001113187; ENSMUST00000147615; OTTMUST00000085057
10345087	2.42	2.59	0.21	0.1	-1.12	0.170605	0.979373	Mir30a	microRNA 30a	chr1	23272269 - 23272339	+	NR_029533
10345089	2.18	2.12	0.19	0.09	1.04	0.979636	0.999486	Mir30c-2	microRNA 30c-2	chr1	23291701 - 23291784	+	NR_029717
10345091	7.17	7.08	0.12	0.14	1.06	0.622272	0.979626	B3gat2	beta-1,3-glucuronyltransferase 2 (glucuronosyltransferase S)	chr1	23761926 - 23848593	+	NM_172124; ENSMUST00000063663; ENSMUST00000140583; ENSMUST00000144602; AB055902; AK220433; BC056368; BC058082; BC092280; OTTMUST00000065597; OTTMUST00000065598; OTTMUST00000065599
10345099	3.67	3.66	0.41	0.12	1.01	0.366105	0.979373			chr1	24005505 - 24005894	+
10345101	4.45	4.28	0.1	0.08	1.12	0.120633	0.979373	Col9a1	collagen, type IX, alpha 1	chr1	24177700 - 24252674	+	NM_001290691; NM_007740; XM_006495649; ENSMUST00000054588; ENSMUST00000088349; ENSMUST00000124600; ENSMUST00000147902; BC038017; BC046970; D17511; L12215; OTTMUST00000054775; OTTMUST00000054776; OTTMUST00000054777; OTTMUST00000054778
10345141	9.1	9.14	0.14	0.03	-1.03	0.217459	0.979373	Lmbrd1	LMBR1 domain containing 1	chr1	24586617 - 24766297	+	NM_001310483; NM_026719; ENSMUST00000095062; ENSMUST00000186096; ENSMUST00000186190; ENSMUST00000187468; ENSMUST00000190195; ENSMUST00000191471; BC025579; BC027774; BC031902; BC039053; OTTMUST00000120742; OTTMUST00000120743; OTTMUST00000120744; OTTMUST00000120745; OTTMUST00000120746; OTTMUST00000120747
10345167	2.48	2.13	0.31	0.26	1.27	0.566263	0.979373	Gm9443	predicted gene 9443 [Source:MGI Symbol;Acc:MGI:3779853]	chr1	25011941 - 25012759	+	ENSMUST00000188406
10345172	3.83	3.55	0.35	0.18	1.21	0.241206	0.979373			chr1	25830657 - 25831878	+
10345174	4.45	4.62	0.24	0.17	-1.12	0.125156	0.979373	Gm19028	predicted gene, 19028 [Source:MGI Symbol;Acc:MGI:5011213]	chr1	27990006 - 27991490	+	ENSMUST00000189614
10345181	1.53	1.5	0.18	0.11	1.02	0.481437	0.979373	Gm6462	predicted gene 6462 [Source:MGI Symbol;Acc:MGI:3647053]	chr1	28938035 - 28938340	+	ENSMUST00000081488
10345183	6.68	6.72	0.14	0.05	-1.03	0.908086	0.994873	Gm6473	predicted gene 6473 [Source:MGI Symbol;Acc:MGI:3645176]	chr1	30769900 - 30771807	+	ENSMUST00000188572
10345190	3.54	3.18	0.03	0.13	1.28	0.022939	0.979373	Lgsn	lengsin, lens protein with glutamine synthetase domain	chr1	31176435 - 31204727	+	NM_153601; ENSMUST00000062560; ENSMUST00000161773; AF545851; BC117745; BC117746; BC128067; OTTMUST00000065715; OTTMUST00000065716
10345197	1.7	1.59	0.22	0.23	1.08	0.317411	0.979373	Pih1d3	PIH1 domain containing 3	chr1	31222839 - 31224287	+	NM_029062; ENSMUST00000027230; BC107262; OTTMUST00000065717
10345200	3.02	2.26	0.5	0.23	1.69	0.349075	0.979373	Gm28645	predicted gene 28645	chr1	31274893 - 31287706	+	XM_003945312; XM_006543486
10345203	5.5	5.31	0.17	0.23	1.14	0.901619	0.994873	Gm19680	predicted gene, 19680 [Source:MGI Symbol;Acc:MGI:5011865]	chr1	31615511 - 31616336	+	ENSMUST00000095050
10345206	3.61	3.69	0.09	0.09	-1.06	0.283281	0.979373	Gm7910	predicted gene 7910 [Source:MGI Symbol;Acc:MGI:3645646]	chr1	31736056 - 31736892	+	ENSMUST00000117896
10345212	6.03	6.03	0.14	0.18	-1	0.806565	0.990624	Khdrbs2	KH domain containing, RNA binding, signal transduction associated 2	chr1	32172727 - 32658283	+	NM_133235; XR_373242; XR_865220; XR_865221; ENSMUST00000027226; ENSMUST00000185666; ENSMUST00000186984; ENSMUST00000188257; ENSMUST00000189878; BC066814; BC132117; BC132119; OTTMUST00000125036; OTTMUST00000125037; OTTMUST00000125038; OTTMUST00000125039; OTTMUST00000125040
10345224	1.73	1.78	0.12	0.1	-1.04	0.255486	0.979373	Gm25792	predicted gene, 25792 [Source:MGI Symbol;Acc:MGI:5455569]	chr1	33293676 - 33293786	+	ENSMUST00000083289
10345226	1.57	1.53	0.08	0.16	1.03	0.775414	0.989193	Gm23453	predicted gene, 23453 [Source:MGI Symbol;Acc:MGI:5453230]	chr1	33422733 - 33422838	+	ENSMUST00000083326
10345228	4.61	4.68	0.08	0.02	-1.05	0.559452	0.979373	1700001G17Rik	RIKEN cDNA 1700001G17 gene	chr1	33669824 - 33670706	+	NR_033199
10345230	7.01	7.09	0.09	0.06	-1.06	0.42884	0.979373	Rab23	RAB23, member RAS oncogene family	chr1	33719896 - 33741497	+	NM_001159729; NM_008999; XM_006495801; XM_006495802; ENSMUST00000088287; ENSMUST00000115174; ENSMUST00000122822; ENSMUST00000132066; ENSMUST00000135330; ENSMUST00000138024; ENSMUST00000140354; ENSMUST00000150593; ENSMUST00000151482; ENSMUST00000195006; AB232618; BC025578; OTTMUST00000051907; OTTMUST00000051908; OTTMUST00000051909; OTTMUST00000051910; OTTMUST00000051911; OTTMUST00000051912; OTTMUS…
10345241	8.67	8.58	0.1	0.11	1.06	0.330724	0.979373	Dst	dystonin	chr1	33908272 - 34308652	+	NM_001276764; NM_010081; NM_133833; NM_134448; XM_006495666; XM_006495669; XM_006495674; XM_006495678; XM_006495679; XM_006495680; XM_006495682; XM_006495684; XM_006495685; XM_006495686; XM_006495688; XM_006495690; XM_006495691; XM_011238426; XM_011238427; XM_011238428; XM_011238429; XM_011238430; XM_011238431; XM_011238432; XM_011238433; ENSMUST00000097785; ENSMUST00000097786; ENSMUST00000115104…
10345350	3.2	3.14	0.03	0.06	1.04	0.8661	0.992032			chr1	34138253 - 34138335	+
10345352	4.07	3.81	0.2	0.28	1.2	0.45484	0.979373	Gm5266	predicted gene 5266 [Source:MGI Symbol;Acc:MGI:3646119]	chr1	34367752 - 34369006	+	ENSMUST00000187302
10345357	8.29	8.28	0.05	0.03	1.01	0.763862	0.987509	Imp4	IMP4, U3 small nucleolar ribonucleoprotein, homolog (yeast)	chr1	34439900 - 34445747	+	NM_178601; ENSMUST00000027303; ENSMUST00000128086; ENSMUST00000134327; ENSMUST00000136770; ENSMUST00000137794; ENSMUST00000149962; ENSMUST00000187077; AF334609; BC069930; OTTMUST00000073351; OTTMUST00000073352; OTTMUST00000073353; OTTMUST00000073354; OTTMUST00000073355; OTTMUST00000073356; OTTMUST00000126096
10345368	6.01	6.11	0.14	0.2	-1.07	0.261371	0.979373	Imp4	IMP4, U3 small nucleolar ribonucleoprotein, homolog (yeast)	chr1	34446762 - 34446980	+	ENSMUST00000027303; OTTMUST00000073351
10345370	3.54	3.16	0.15	0.21	1.3	0.31234	0.979373	Ptpn18	protein tyrosine phosphatase, non-receptor type 18	chr1	34459746 - 34473786	+	NM_011206; XM_006495800; ENSMUST00000027302; ENSMUST00000185610; ENSMUST00000186252; ENSMUST00000188884; ENSMUST00000188972; ENSMUST00000190122; BC008512; OTTMUST00000126097; OTTMUST00000126098; OTTMUST00000126099; OTTMUST00000126101; OTTMUST00000126120; OTTMUST00000126217; U35124; U49853; U52523
10345387	2.34	2.05	0.43	0.36	1.22	0.677057	0.981441	Prss39	protease, serine 39	chr1	34498430 - 34503062	+	NM_009355; ENSMUST00000027299; ENSMUST00000191604; AB008910; BC049616; BC115665; BC115666; OTTMUST00000126123; OTTMUST00000126124
10345393	3.36	3.02	0.4	0.09	1.27	0.626149	0.979626	Cfc1	cripto, FRL-1, cryptic family 1	chr1	34535648 - 34544311	+	NM_007685; ENSMUST00000027298; BC100705; BC100706; BC100708; BC100711; OTTMUST00000126125; U57720
10345401	7.09	7.07	0.22	0.12	1.02	0.506995	0.979373	Amer3	APC membrane recruitment 3	chr1	34579727 - 34590944	+	NM_213727; XM_006495820; XM_006495821; ENSMUST00000052670; BC070435; OTTMUST00000126126
10345404	5.56	5.78	0.3	0.07	-1.17	0.82364	0.990819	Arhgef4	Rho guanine nucleotide exchange factor (GEF) 4	chr1	34723084 - 34724301	+	ENSMUST00000159747; OTTMUST00000083453
10345406	4.68	4.89	0.15	0.13	-1.15	0.281182	0.979373	Arhgef4	Rho guanine nucleotide exchange factor (GEF) 4	chr1	34732115 - 34745444	+	ENSMUST00000159747; ENSMUST00000162599; OTTMUST00000083453; OTTMUST00000083454
10345409	7.19	7.2	0.1	0.02	-1.01	0.842638	0.991355	Arhgef4	Rho guanine nucleotide exchange factor (GEF) 4	chr1	34793226 - 34793362	+	ENSMUST00000159021; ENSMUST00000159747; ENSMUST00000162599; OTTMUST00000083453; OTTMUST00000083454; OTTMUST00000083455
10345411	9.85	9.96	0.06	0.06	-1.08	0.443372	0.979373	Arhgef4	Rho guanine nucleotide exchange factor (GEF) 4	chr1	34801722 - 34812754	+	NM_183019; ENSMUST00000047664; ENSMUST00000159021; ENSMUST00000159059; ENSMUST00000159747; ENSMUST00000160855; ENSMUST00000162599; ENSMUST00000162760; BC139371; BC139397; OTTMUST00000083450; OTTMUST00000083451; OTTMUST00000083452; OTTMUST00000083453; OTTMUST00000083454; OTTMUST00000083455; OTTMUST00000083469
10345423	9.89	9.87	0.06	0.04	1.01	0.450376	0.979373	Plekhb2	pleckstrin homology domain containing, family B (evectins) member 2	chr1	34849991 - 34879580	+	NM_145516; NM_175421; XM_006495898; XM_011238479; ENSMUST00000027297; ENSMUST00000152654; ENSMUST00000156687; ENSMUST00000191722; AF189817; BC057994; OTTMUST00000073322; OTTMUST00000073323; OTTMUST00000073324; OTTMUST00000127605
10345436	4.83	4.9	0.62	0.66	-1.05	0.580155	0.979373			chr1	34916441 - 34917160	+
10345438	4.18	4.27	0.05	0.1	-1.07	0.377111	0.979373	Gm19430	predicted gene, 19430 [Source:MGI Symbol;Acc:MGI:5011615]	chr1	34930118 - 34930643	+	ENSMUST00000193847
10345440	1.52	1.64	0.11	0.05	-1.09	0.493162	0.979373	Gm25634	predicted gene, 25634 [Source:MGI Symbol;Acc:MGI:5455411]	chr1	35761602 - 35761706	+	ENSMUST00000082667
10345442	7.35	7.41	0.07	0.09	-1.05	0.396353	0.979373	Hs6st1	heparan sulfate 6-O-sulfotransferase 1	chr1	36068400 - 36106446	+	NM_015818; ENSMUST00000088174; ENSMUST00000194670; AB024566; BC052316; OTTMUST00000073283; OTTMUST00000127133
10345445	5.75	5.6	0.25	0.14	1.11	0.401577	0.979373	Arid5a	AT rich interactive domain 5A (MRF1-like)	chr1	36307754 - 36324029	+	NM_001172205; NM_001172206; NM_001290726; NM_001290727; NM_145996; NR_033310; XM_006495849; XM_006495850; XM_006495851; ENSMUST00000097778; ENSMUST00000115029; ENSMUST00000115031; ENSMUST00000115032; ENSMUST00000116629; ENSMUST00000124280; ENSMUST00000126413; ENSMUST00000137906; ENSMUST00000140218; ENSMUST00000141121; ENSMUST00000142319; ENSMUST00000145179; ENSMUST00000147123; ENSMUST00000150747;…
10345457	3.11	3.21	0.11	0.06	-1.07	0.284475	0.979373	Fer1l5	fer-1-like 5 (C. elegans)	chr1	36409391 - 36421915	+	NM_001277076; XM_006495601; XM_006495602; XM_006495604; XM_006495605; XM_006495606; XM_011238416; ENSMUST00000140452; ENSMUST00000179162; KC440916; OTTMUST00000084899; OTTMUST00000128917
10345482	6.64	6.68	0.1	0.14	-1.02	0.418125	0.979373	Cnnm4	cyclin M4	chr1	36471620 - 36508758	+	NM_033570; ENSMUST00000153128; ENSMUST00000192530; AF216963; GU390541; OTTMUST00000083926; OTTMUST00000127135
10345492	7.21	7.18	0.14	0.1	1.02	0.541964	0.979373	Cnnm3	cyclin M3	chr1	36511876 - 36528237	+	NM_001039551; NM_053186; XM_006496356; ENSMUST00000001166; ENSMUST00000097776; ENSMUST00000135100; ENSMUST00000154225; ENSMUST00000195264; AF216964; GQ225746; OTTMUST00000051653; OTTMUST00000051654; OTTMUST00000051655; OTTMUST00000051656; OTTMUST00000127557
10345504	10.55	10.59	0.02	0.03	-1.03	0.185055	0.979373	Cox5b	cytochrome c oxidase subunit Vb	chr1	36691487 - 36693388	+	NM_009942; BC096048; BC099474; OTTMUST00000126138; OTTMUST00000126139; OTTMUST00000126140; OTTMUST00000126141; OTTMUST00000126142; OTTMUST00000126143
10345509	4.57	4.61	0.13	0.04	-1.03	0.301073	0.979373	Zap70	zeta-chain (TCR) associated protein kinase	chr1	36761825 - 36782818	+	NM_001289612; NM_001289765; NM_001289766; NM_009539; XM_006495896; ENSMUST00000027291; ENSMUST00000186624; ENSMUST00000190128; AB083210; AB084383; BC029727; OTTMUST00000126145; OTTMUST00000126147; OTTMUST00000126149; U04379; U77667
10345527	2.86	3.1	0.28	0.22	-1.18	0.427487	0.979373	n-R5s210	nuclear encoded rRNA 5S 210 [Source:MGI Symbol;Acc:MGI:4422075]	chr1	37005439 - 37005557	+	ENSMUST00000177688
10345529	4.7	4.45	0.22	0.09	1.19	0.257899	0.979373	Vwa3b	von Willebrand factor A domain containing 3B	chr1	37026596 - 37124049	+	XM_006496378; XM_006496379; XM_006496380; XM_006496381; XM_006496382; XM_006496383; XM_011251681; XR_373322; BC049712; BC147491; OTTMUST00000072793; OTTMUST00000072823; OTTMUST00000072824; OTTMUST00000086761; OTTMUST00000127464; OTTMUST00000127466; OTTMUST00000127465
10345546	6.04	5.99	0.13	0.12	1.04	0.894839	0.994611	Vwa3b	von Willebrand factor A domain containing 3B	chr1	37128884 - 37129060	+	XM_006496378; XM_006496379; XM_006496380; XM_006496381; XM_006496382; XM_006496383; XM_011251681; XR_373322; OTTMUST00000127464; OTTMUST00000127466
10345548	5.51	5.58	0.25	0.1	-1.05	0.863518	0.992032	Vwa3b	von Willebrand factor A domain containing 3B	chr1	37135435 - 37135565	+	XM_006496378; XM_006496379; XM_006496380; XM_006496381; XM_006496382; XM_011251681; XR_373322; OTTMUST00000127464; OTTMUST00000127467
10345550	5.76	6.04	0.42	0.06	-1.21	0.226708	0.979373	Vwa3b	von Willebrand factor A domain containing 3B	chr1	37137730 - 37137887	+	XM_006496378; XM_006496379; XM_006496380; XM_006496381; XM_006496382; XM_011251681; XR_373322; OTTMUST00000127467
10345552	7.11	7.08	0.17	0.06	1.02	0.556432	0.979373	Vwa3b	von Willebrand factor A domain containing 3B	chr1	37141091 - 37141204	+	XM_006496378; XM_006496379; XM_006496380; XM_006496381; XM_006496382; XM_011251681; XR_373322; OTTMUST00000127464; OTTMUST00000127467
10345554	6.1	6.14	0.18	0.09	-1.03	0.956053	0.997438	Vwa3b	von Willebrand factor A domain containing 3B	chr1	37142729 - 37142816	+	XM_006496378; XM_006496379; XM_006496380; XM_006496381; XM_006496382; XM_011251681; XR_373322; OTTMUST00000127464
10345556	5.36	5.11	0.03	0.15	1.19	0.059695	0.979373	Vwa3b	von Willebrand factor A domain containing 3B	chr1	37142911 - 37143067	+	XM_006496378; XM_006496379; XM_006496380; XM_006496381; XM_011251681; XR_373322; OTTMUST00000127464; XM_006496382
10345558	5.13	5.03	0.04	0.11	1.07	0.297029	0.979373	Vwa3b	von Willebrand factor A domain containing 3B	chr1	37153844 - 37187610	+	XM_006496378; XM_006496379; XM_006496380; XM_006496381; XM_011251681; XR_373322; BC050813; OTTMUST00000127464; OTTMUST00000127469
10345571	3.54	3.36	0.13	0.14	1.13	0.200056	0.979373	Cnga3	cyclic nucleotide gated channel alpha 3	chr1	37219261 - 37263386	+	NM_001282010; NM_009918; ENSMUST00000027288; ENSMUST00000191981; ENSMUST00000194195; ENSMUST00000195272; BC035272; BC049145; OTTMUST00000060500; OTTMUST00000060501; OTTMUST00000126151; OTTMUST00000127872
10345580	9.13	9.1	0.04	0.05	1.02	0.228672	0.979373	Inpp4a	inositol polyphosphate-4-phosphatase, type I	chr1	37357919 - 37408259	+	NM_001290797; NM_001290798; NM_001290799; NM_030266; NM_172971; XM_006496006; XM_006496008; XM_006496009; XM_006496010; XM_006496011; XM_006496013; XM_006496014; XM_006496015; XM_006496016; XM_006496017; XM_006496018; XM_006496019; XM_006496020; XM_011238525; ENSMUST00000027287; ENSMUST00000058307; ENSMUST00000114933; ENSMUST00000123124; ENSMUST00000132401; ENSMUST00000132615; ENSMUST00000136846;…
10345608	7.51	7.56	0.1	0.09	-1.04	0.980606	0.999486	Unc50	unc-50 homolog (C. elegans)	chr1	37430172 - 37439124	+	NM_026123; XM_006496220; XM_006496221; XM_006496222; XM_006496223; ENSMUST00000027285; ENSMUST00000114925; ENSMUST00000118059; ENSMUST00000134184; ENSMUST00000144617; ENSMUST00000193713; ENSMUST00000193979; AY017214; BC019484; OTTMUST00000051682; OTTMUST00000051683; OTTMUST00000051684; OTTMUST00000051685; OTTMUST00000075443; OTTMUST00000127883; OTTMUST00000127884
10345616	4.99	4.86	0.16	0.12	1.1	0.728678	0.98521	Lipt1	lipoyltransferase 1	chr1	37872206 - 37877387	+	NM_001037918; XM_006496174; XM_006496175; XM_006496176; XM_006496177; XM_006496178; ENSMUST00000041621; ENSMUST00000128085; ENSMUST00000142670; ENSMUST00000144440; BC019519; OTTMUST00000052446; OTTMUST00000052447; OTTMUST00000052448; OTTMUST00000052449
10345620	7.38	7.26	0.19	0.04	1.08	0.348306	0.979373	Mrpl30	mitochondrial ribosomal protein L30	chr1	37890553 - 37898338	+	NM_027098; XM_006495612; XM_011238417; ENSMUST00000027256; ENSMUST00000161694; ENSMUST00000162513; ENSMUST00000193673; ENSMUST00000194857; ENSMUST00000195373; BC004614; OTTMUST00000065720; OTTMUST00000065721; OTTMUST00000065723; OTTMUST00000127887; OTTMUST00000127888; OTTMUST00000128394; ENSMUST00000160082; OTTMUST00000065722
10345626	6.87	6.83	0.02	0.08	1.03	0.510064	0.979373	Eif5b	eukaryotic translation initiation factor 5B	chr1	37998010 - 38055579	+	NM_198303; XM_006495911; ENSMUST00000027252; ENSMUST00000192548; ENSMUST00000193151; ENSMUST00000195664; BC055393; OTTMUST00000126162; OTTMUST00000126163; OTTMUST00000128396; OTTMUST00000128397; ENSMUST00000193806; OTTMUST00000128395
10345656	3.41	3.31	0.16	0.11	1.07	0.443509	0.979373	Nms	neuromedin S	chr1	38939149 - 38950278	+	NM_001011684; NM_001311788; ENSMUST00000088029; ENSMUST00000160214; AB164466; BC138922; OTTMUST00000089402; OTTMUST00000089403
10345666	7.31	7.3	0.01	0.08	1.01	0.664317	0.981441	Pdcl3	phosducin-like 3	chr1	38987804 - 38997236	+	NM_026850; ENSMUST00000027247; ENSMUST00000193073; ENSMUST00000193489; ENSMUST00000194552; AF110512; BC005601; OTTMUST00000127689; OTTMUST00000127690; OTTMUST00000127890; OTTMUST00000127891
10345675	9.1	9.18	0.11	0.06	-1.06	0.674493	0.981441	Npas2	neuronal PAS domain protein 2	chr1	39194204 - 39362186	+	NM_008719; XM_011238452; ENSMUST00000056815; ENSMUST00000172825; ENSMUST00000173050; BC109166; OTTMUST00000094904; OTTMUST00000094905; OTTMUST00000094906; U77969
10345698	9.06	9.02	0.05	0.04	1.02	0.241646	0.979373	Rpl31	ribosomal protein L31	chr1	39368149 - 39371907	+	NM_001252218; NM_001252219; NM_053257; ENSMUST00000086535; ENSMUST00000178079; ENSMUST00000179954; ENSMUST00000191855; ENSMUST00000194746; BC055720; OTTMUST00000127691; OTTMUST00000127692; OTTMUST00000127693; OTTMUST00000127694; OTTMUST00000127696
10345704	5.11	5.25	0.14	0.21	-1.11	0.432523	0.979373	Gm24826	predicted gene, 24826 [Source:MGI Symbol;Acc:MGI:5454603]	chr1	39519533 - 39519746	+	ENSMUST00000083695
10345706	7.66	7.62	0.09	0.05	1.03	0.571397	0.979373	Cnot11	CCR4-NOT transcription complex, subunit 11	chr1	39535802 - 39546891	+	NM_028043; ENSMUST00000003219; ENSMUST00000160145; ENSMUST00000161515; ENSMUST00000195567; BC049091; BC050812; OTTMUST00000065794; OTTMUST00000065795; OTTMUST00000127896
10345715	8.55	8.46	0.05	0.05	1.06	0.065918	0.979373	Map4k4	mitogen-activated protein kinase kinase kinase kinase 4	chr1	39901170 - 40024925	+	NM_001252200; NM_001252201; NM_001252202; NM_008696; XM_006496041; XM_006496042; XM_006496043; XM_006496044; XM_006496045; XM_006496046; XM_006496047; XM_011238529; XM_011238530; ENSMUST00000163854; ENSMUST00000168431; ENSMUST00000191761; ENSMUST00000191865; ENSMUST00000191964; ENSMUST00000192194; ENSMUST00000192355; ENSMUST00000192509; ENSMUST00000192884; ENSMUST00000193514; ENSMUST00000193661; …
10345752	3.32	3.37	0.1	0.17	-1.04	0.607794	0.979373	Il1r2	interleukin 1 receptor, type II	chr1	40084768 - 40125227	+	NM_010555; XM_006495724; XM_006495725; XM_006495726; XM_011238437; XM_011238438; XM_011238439; XM_011238440; ENSMUST00000027243; ENSMUST00000191671; ENSMUST00000194913; ENSMUST00000195770; BC032962; CT010182; OTTMUST00000127994; OTTMUST00000127995; OTTMUST00000127996; OTTMUST00000127997
10345762	5.6	5.8	0.12	0.22	-1.15	0.300001	0.979373	Il1r1	interleukin 1 receptor, type I	chr1	40225080 - 40316177	+	NM_001123382; NM_008362; XM_006495713; XM_006495714; XM_006495715; XM_006495716; XM_006495717; XM_006495718; XM_006495719; XM_006495720; XM_006495721; XM_006495722; XM_006495723; XM_011238436; ENSMUST00000027241; ENSMUST00000114795; BC109135; M20658; OTTMUST00000128132; OTTMUST00000128133
10345777	3.21	2.96	0.18	0.11	1.19	0.115383	0.979373	Il1rl2	interleukin 1 receptor-like 2	chr1	40324630 - 40375788	+	NM_133193; XM_006495608; XM_006495609; XM_006495610; XM_006495611; ENSMUST00000095020; ENSMUST00000192551; ENSMUST00000193388; ENSMUST00000194296; AF284433; BC004628; BC117797; OTTMUST00000128135; OTTMUST00000128136; OTTMUST00000128137; OTTMUST00000128138
10345791	2.31	2.06	0.2	0.23	1.18	0.262911	0.979373	Il1rl1	interleukin 1 receptor-like 1	chr1	40429597 - 40465412	+	NM_001025602; NM_001294171; NM_010743; XM_006495741; XM_006495743; XM_006495744; ENSMUST00000053043; ENSMUST00000097772; ENSMUST00000173514; ENSMUST00000173881; ENSMUST00000174335; BC051445; D13695; M24843; OTTMUST00000097562; OTTMUST00000097565; OTTMUST00000097566; OTTMUST00000097571
10345807	2.29	2.4	0.04	0.12	-1.08	0.551414	0.979373	Il18r1	interleukin 18 receptor 1	chr1	40465676 - 40500833	+	NM_001161842; NM_001161843; NM_008365; XM_006495727; XM_006495728; XM_006495729; XM_006495730; XM_006495731; XM_006495732; XM_006495733; XM_006495734; ENSMUST00000087983; ENSMUST00000108044; ENSMUST00000167723; ENSMUST00000193391; ENSMUST00000193793; ENSMUST00000195684; BC023240; OTTMUST00000128055; OTTMUST00000128056; OTTMUST00000128057; OTTMUST00000128058; U43673
10345824	1.84	1.88	0.14	0.26	-1.03	0.605182	0.979373	Il18rap	interleukin 18 receptor accessory protein	chr1	40515362 - 40549305	+	NM_010553; XM_006495709; XM_006495710; XM_006495711; XM_006495712; ENSMUST00000027237; ENSMUST00000159724; ENSMUST00000160468; ENSMUST00000163057; AF077347; BC120598; BC120600; OTTMUST00000088425; OTTMUST00000088426; OTTMUST00000088427; OTTMUST00000088447
10345840	7.61	7.92	0.36	0.17	-1.24	0.442947	0.979373	Slc9a4	solute carrier family 9 (sodium/hydrogen exchanger), member 4	chr1	40580201 - 40630731	+	NM_177084; XM_006495625; XM_006495626; XM_006495627; ENSMUST00000027233; ENSMUST00000192454; ENSMUST00000192849; BC120543; OTTMUST00000128061; OTTMUST00000128062; OTTMUST00000128225; ENSMUST00000193371; OTTMUST00000128259
10345855	6.37	6.39	0.13	0.13	-1.02	0.807248	0.990624	Slc9a2	solute carrier family 9 (sodium/hydrogen exchanger), member 2	chr1	40681625 - 40769266	+	NM_001033289; ENSMUST00000027231; ENSMUST00000192294; ENSMUST00000192345; BC103685; BC104737; OTTMUST00000128063; OTTMUST00000128064; OTTMUST00000128065
10345869	3.31	3.5	0.28	0.13	-1.14	0.296945	0.979373	Tmem182	transmembrane protein 182	chr1	40805756 - 40855014	+	NM_001081198; XM_006496124; ENSMUST00000114765; BC147440; BC147458; BC147740; BC147743; OTTMUST00000110674
10345875	2.44	2.33	0.26	0.61	1.09	0.852531	0.992032	Gm5267	predicted gene 5267 [Source:MGI Symbol;Acc:MGI:3643178]	chr1	42103307 - 42135529	+	ENSMUST00000191574
10345877	2.33	2.14	0.17	0.23	1.14	0.778481	0.989222	Gm9915	predicted gene 9915 [Source:MGI Symbol;Acc:MGI:3641924]	chr1	42229726 - 42231108	+	ENSMUST00000066196; ENSMUST00000188087
10345879	7.6	7.46	0.11	0.05	1.1	0.155826	0.979373	Pou3f3	POU domain, class 3, transcription factor 3	chr1	42697146 - 42700210	+	NM_008900; ENSMUST00000054883; BC079869; OTTMUST00000054069
10345882	6.05	6.09	0.02	0.02	-1.03	0.039662	0.979373	Mrps9	mitochondrial ribosomal protein S9	chr1	42851283 - 42905683	+	NM_023514; XM_006496256; XM_006496257; ENSMUST00000057208; ENSMUST00000185376; ENSMUST00000185523; ENSMUST00000187414; ENSMUST00000188174; ENSMUST00000201108; ENSMUST00000202358; BC022587; BC083159; BC116437; OTTMUST00000120696; OTTMUST00000120697; OTTMUST00000120698; OTTMUST00000120699; OTTMUST00000120702; OTTMUST00000138735; OTTMUST00000138736
10345895	6.18	6.3	0.16	0.04	-1.09	0.574252	0.979373	Gpr45	G protein-coupled receptor 45	chr1	42952872 - 43035449	+	NM_053107; XM_006496346; XM_006496347; XM_006496348; XM_006496349; ENSMUST00000114761; ENSMUST00000179655; ENSMUST00000179766; ENSMUST00000187998; ENSMUST00000188621; BC118506; BC118510; OTTMUST00000119941; OTTMUST00000119942; OTTMUST00000126193; OTTMUST00000126194
10345902	3.21	3.25	0.06	0.16	-1.03	0.786978	0.990218	8430432A02Rik	RIKEN cDNA 8430432A02 gene [Source:MGI Symbol;Acc:MGI:1918774]	chr1	43092588 - 43093835	+	ENSMUST00000039080
10345904	6.35	6.44	0.18	0.15	-1.06	0.947785	0.996827	AI597479	expressed sequence AI597479	chr1	43098710 - 43115946	+	NM_133818; ENSMUST00000010434; BC006931
10345909	10.66	10.6	0.03	0.11	1.04	0.912064	0.995003	Gm8210; Gm41995; Rpl29	predicted pseudogene 8210; predicted gene, 41995; ribosomal protein L29	chr1	43189156 - 43189638	+	XM_985134; XR_878673; XR_886570; BC094039; BC096575
10345911	1.76	2.13	0.33	0.13	-1.3	0.616443	0.979626	Gm29610	predicted gene 29610 [Source:MGI Symbol;Acc:MGI:5580316]	chr1	43270693 - 43271123	+	ENSMUST00000187749
10345913	7.82	7.81	0.12	0.08	1.01	0.680168	0.981441	Nck2	non-catalytic region of tyrosine kinase adaptor protein 2	chr1	43445751 - 43570515	+	NM_010879; XM_006495772; ENSMUST00000086421; ENSMUST00000114744; ENSMUST00000124817; ENSMUST00000136648; ENSMUST00000187435; AF043260; BC011071; BC034255; OTTMUST00000049828; OTTMUST00000049830; OTTMUST00000049831; OTTMUST00000120792; OTTMUST00000120793
10345921	6.82	7.13	1.52	0.61	-1.24	0.37862	0.979373	1500015O10Rik	RIKEN cDNA 1500015O10 gene	chr1	43730693 - 43742578	+	NM_024283; ENSMUST00000027217; BC002254
10345926	4.86	4.9	0.23	0.06	-1.03	0.727016	0.984803	LOC102632770; Gm19587	ADP-ribosylation factor 1 pseudogene; predicted gene, 19587 [Source:MGI Symbol;Acc:MGI:5011772]	chr1	43888053 - 43888595	+	XR_373388; XR_399117; ENSMUST00000191395
10345928	3.5	3.34	0.31	0.15	1.11	0.222702	0.979373	Gm8241	predicted gene 8241 [Source:MGI Symbol;Acc:MGI:3647219]	chr1	43898300 - 43899112	+	ENSMUST00000189286
10345930	7.48	7.53	0.11	0.06	-1.03	0.156002	0.979373	Tpp2	tripeptidyl peptidase II	chr1	43934002 - 44002999	+	NM_001310540; NM_009418; XR_373249; ENSMUST00000087933; ENSMUST00000185579; ENSMUST00000186028; ENSMUST00000186441; ENSMUST00000187115; ENSMUST00000188302; ENSMUST00000188313; ENSMUST00000189388; ENSMUST00000190207; ENSMUST00000190401; BC007173; BC011275; BC058239; OTTMUST00000120872; OTTMUST00000120873; OTTMUST00000120874; OTTMUST00000120875; OTTMUST00000120876; OTTMUST00000120877; OTTMUST000001…
10345967	6.83	6.8	0.08	0.05	1.02	0.60554	0.979373	Bivm	basic, immunoglobulin-like variable motif containing	chr1	44119162 - 44144770	+	NM_144558; XM_006495998; XM_006495999; XM_006496000; XM_006496001; XM_006496002; XM_006496003; XM_006496004; ENSMUST00000035991; ENSMUST00000114709; ENSMUST00000129068; ENSMUST00000138521; ENSMUST00000155917; ENSMUST00000186280; AF411386; BC082584; OTTMUST00000055463; OTTMUST00000055464; OTTMUST00000055465; OTTMUST00000055466; OTTMUST00000055467; OTTMUST00000121291
10345981	6.19	6	0.12	0.14	1.14	0.361261	0.979373	Ercc5	excision repair cross-complementing rodent repair deficiency, complementation group 5	chr1	44147847 - 44181260	+	NM_011729; XM_006495890; ENSMUST00000027214; ENSMUST00000131177; ENSMUST00000137380; ENSMUST00000139510; ENSMUST00000145406; ENSMUST00000155862; ENSMUST00000188376; BC060659; BC141070; D16306; OTTMUST00000050813; OTTMUST00000050814; OTTMUST00000050815; OTTMUST00000050816; OTTMUST00000075845; OTTMUST00000075846; OTTMUST00000121293; U40796
10346000	4.64	4.76	0.27	0.27	-1.08	0.284555	0.979373	Gulp1	GULP, engulfment adaptor PTB domain containing 1	chr1	44551511 - 44796833	+	NM_028450; XM_006496276; XM_006496277; XM_006496278; XM_011238599; ENSMUST00000074525; ENSMUST00000159555; ENSMUST00000160854; ENSMUST00000161066; ENSMUST00000161793; ENSMUST00000162600; BC032154; OTTMUST00000075110; OTTMUST00000075111; OTTMUST00000075112; OTTMUST00000075113; OTTMUST00000075114; OTTMUST00000075115
10346015	4.85	4.9	0.11	0.11	-1.04	0.563645	0.979373	Col3a1	collagen, type III, alpha 1	chr1	45311646 - 45349020	+	NM_009930; ENSMUST00000087883; ENSMUST00000123204; ENSMUST00000129611; ENSMUST00000185687; ENSMUST00000186021; ENSMUST00000189818; ENSMUST00000190943; BC043089; BC052398; BC058724; OTTMUST00000050577; OTTMUST00000050578; OTTMUST00000050579; OTTMUST00000121024; OTTMUST00000121025; OTTMUST00000121026; OTTMUST00000121027
10346067	1.97	1.82	0.03	0.02	1.11	0.001687	0.428391			chr1	45558783 - 45559283	+
10346069	3.43	3.25	0.79	0.18	1.13	0.313122	0.979373	Gm8304	predicted gene 8304 [Source:MGI Symbol;Acc:MGI:3646945]	chr1	45602026 - 45602756	+	ENSMUST00000185744
10346072	3.71	3.56	0.31	0.23	1.11	0.367801	0.979373	Gm23974	predicted gene, 23974 [Source:MGI Symbol;Acc:MGI:5453751]	chr1	45746895 - 45747025	+	ENSMUST00000083321
10346074	7.16	7.18	0.06	0.03	-1.01	0.641138	0.979626	Wdr75	WD repeat domain 75	chr1	45795466 - 45823615	+	NM_028599; XM_006496307; XR_373265; ENSMUST00000027139; ENSMUST00000135662; ENSMUST00000142145; ENSMUST00000143737; ENSMUST00000146602; ENSMUST00000147308; ENSMUST00000154436; ENSMUST00000186308; ENSMUST00000186651; BC055483; BC069950; BC117880; BC117881; OTTMUST00000053315; OTTMUST00000053316; OTTMUST00000053317; OTTMUST00000053318; OTTMUST00000053319; OTTMUST00000053320; OTTMUST00000053321; OTT…
10346098	1.97	2.08	0.19	0.16	-1.08	0.373217	0.979373	Gm18303	predicted gene, 18303 [Source:MGI Symbol;Acc:MGI:5010488]	chr1	45905629 - 45906804	+	ENSMUST00000190055
10346105	8.97	8.87	0.16	0.03	1.07	0.40534	0.979373	Rpl23a-ps1	ribosomal protein 23A, pseudogene 1	chr1	45981548 - 45982015	+	OTTMUST00000121253
10346107	2.63	2.65	0.2	0.04	-1.01	0.692749	0.982791	Dnah7b	dynein, axonemal, heavy chain 7B	chr1	46175586 - 46175882	+	ENSMUST00000190792; OTTMUST00000121261
10346109	4.18	4.22	0.19	0.08	-1.03	0.272808	0.979373	Dnah7b	dynein, axonemal, heavy chain 7B	chr1	46289566 - 46361281	+	NM_001160386; XM_006495912; XM_006495913; XM_006495914; XM_006495915; XM_006495916; XM_006495918; XM_006495919; XM_006495920; XM_006495921; XM_006495922; XM_006495923; XM_006495925; XM_006495926; XM_006495927; XM_011238487; XM_011238488; XM_011238489; XM_011238490; XM_011238491; XM_011238492; XM_011238493; XM_011238496; XR_373250; ENSMUST00000069293; ENSMUST00000185879; OTTMUST00000121260; OTTMUS…
10346114	4.31	4.58	0.48	0.36	-1.21	0.438836	0.979373	n-R5s211	nuclear encoded rRNA 5S 211 [Source:MGI Symbol;Acc:MGI:4422076]	chr1	46374197 - 46374315	+	ENSMUST00000093689
10346116	3.41	3.39	0.32	0.26	1.01	0.906749	0.994873	Dnah7c	dynein, axonemal, heavy chain 7C	chr1	46430763 - 46807362	+	NM_001310335; XM_006496387; XM_011238631; XM_011251720; ENSMUST00000178395; ENSMUST00000187094; ENSMUST00000189749; ENSMUST00000191499; OTTMUST00000121266; OTTMUST00000121659; OTTMUST00000121660
10346137	3.02	2.87	0.03	0.22	1.1	0.158345	0.979373	Gm8357	predicted gene 8357 [Source:MGI Symbol;Acc:MGI:3645186]	chr1	48881713 - 48882723	+	ENSMUST00000181115
10346139	2.39	2.28	0.1	0.04	1.08	0.414913	0.979373	Gm8367	predicted gene 8367 [Source:MGI Symbol;Acc:MGI:3645196]	chr1	49236255 - 49236931	+	ENSMUST00000186145
10346141	1.98	2.03	0.09	0.06	-1.04	0.706485	0.983831	C230029F24Rik	RIKEN cDNA C230029F24 gene	chr1	49244616 - 49340431	+	XR_104575; XR_399126
10346146	3.1	3.18	0.36	0.11	-1.06	0.603158	0.979373	Gm8384	predicted gene 8384 [Source:MGI Symbol;Acc:MGI:3648814]	chr1	50037403 - 50058478	+	ENSMUST00000190905
10346150	10.01	9.98	0.03	0.04	1.02	0.167975	0.979373	Tmeff2	transmembrane protein with EGF-like and two follistatin-like domains 2	chr1	50927523 - 51187270	+	NM_019790; XM_011238562; ENSMUST00000081851; ENSMUST00000114565; AB017270; BC034850; OTTMUST00000053512; OTTMUST00000053513
10346164	4.57	4.61	0.19	0.12	-1.03	0.913267	0.995003	Sdpr	serum deprivation response	chr1	51289126 - 51302960	+	NM_138741; ENSMUST00000051572; BC020008; BC027005; OTTMUST00000121323
10346168	2.75	2.74	0.29	0.19	1.01	0.488907	0.979373	Stat4	signal transducer and activator of transcription 4	chr1	52008243 - 52107187	+	NM_001308266; NM_011487; XM_006495814; XM_006495815; XM_006495816; ENSMUST00000027277; ENSMUST00000168302; ENSMUST00000187053; ENSMUST00000187554; BC098499; OTTMUST00000121356; OTTMUST00000121357; OTTMUST00000121358; OTTMUST00000121359; U06923; U09351
10346191	6.37	6.56	0.08	0.15	-1.15	0.294227	0.979373	Stat1	signal transducer and activator of transcription 1	chr1	52119438 - 52161863	+	NM_001205313; NM_001205314; NM_009283; XM_006495811; ENSMUST00000070968; ENSMUST00000185743; ENSMUST00000186057; ENSMUST00000186186; ENSMUST00000186574; ENSMUST00000186857; ENSMUST00000188681; ENSMUST00000189075; ENSMUST00000189244; ENSMUST00000189336; ENSMUST00000189347; ENSMUST00000191435; BC004808; BC042551; OTTMUST00000121361; OTTMUST00000121557; OTTMUST00000121558; OTTMUST00000121559; OTTMUS…
10346222	4.83	4.9	0.62	0.66	-1.05	0.580155	0.979373			chr1	52591383 - 52592102	+
10346224	4.97	4.97	0.33	0.15	1	0.95476	0.997438	Tmem194b	transmembrane protein 194B	chr1	52630737 - 52651919	+	NM_001142647; NR_024590; XM_006495936; XM_006495937; ENSMUST00000165859; ENSMUST00000185483; ENSMUST00000185790; ENSMUST00000186903; ENSMUST00000188507; ENSMUST00000190108; ENSMUST00000190452; ENSMUST00000191076; BC016122; OTTMUST00000121623; OTTMUST00000121624; OTTMUST00000121625; OTTMUST00000121626; OTTMUST00000121627; OTTMUST00000121628; OTTMUST00000121629; OTTMUST00000121630
10346235	5.59	5.6	0.1	0.03	-1.01	0.44509	0.979373	Hibch	3-hydroxyisobutyryl-Coenzyme A hydrolase	chr1	52845046 - 52920986	+	NM_146108; ENSMUST00000044478; ENSMUST00000159352; ENSMUST00000159431; ENSMUST00000161125; ENSMUST00000162609; ENSMUST00000186922; BC026437; OTTMUST00000075675; OTTMUST00000075677; OTTMUST00000075678; OTTMUST00000075679; OTTMUST00000075680; OTTMUST00000121605; ENSMUST00000161552; OTTMUST00000075676
10346250	2.83	3.09	0.07	0.12	-1.2	0.087998	0.979373	Mstn	myostatin	chr1	53061663 - 53068079	+	NM_010834; ENSMUST00000027269; ENSMUST00000191197; BC103676; BC103677; BC103678; BC105674; OTTMUST00000121584; OTTMUST00000121585; U84005
10346255	5.56	5.63	0.15	0.18	-1.05	0.448456	0.979373	Ormdl1	ORM1-like 1 (S. cerevisiae)	chr1	53297111 - 53310309	+	NM_145517; ENSMUST00000027266; ENSMUST00000135746; BC012315; BC023695; BC025572; OTTMUST00000051803; OTTMUST00000051804
10346260	5.8	5.81	0.23	0.18	-1.01	0.865556	0.992032	Osgepl1	O-sialoglycoprotein endopeptidase-like 1	chr1	53313661 - 53326343	+	NM_001285839; NR_104360; NR_104361; XM_006496290; XM_011238601; XR_373262; ENSMUST00000027265; ENSMUST00000114484; ENSMUST00000135614; ENSMUST00000135786; ENSMUST00000150115; ENSMUST00000151296; ENSMUST00000153939; BC030671; BC038910; BC051211; OTTMUST00000051976; OTTMUST00000051977; OTTMUST00000051978; OTTMUST00000051979; OTTMUST00000051980; OTTMUST00000051981; OTTMUST00000051982; BC058172
10346269	2.15	2.12	0.12	0.2	1.02	0.682854	0.981731	Ccdc150	coiled-coil domain containing 150	chr1	54250683 - 54368727	+	NM_030025; XM_006496330; XM_006496331; XM_006496332; XM_006496333; XM_006496335; XM_006496336; XM_006496339; XM_006496340; XM_006496341; XM_011238620; XM_011238621; XM_011238622; XR_373270; XR_865289; ENSMUST00000027128; ENSMUST00000159682; ENSMUST00000160472; ENSMUST00000161988; ENSMUST00000163072; BC145597; OTTMUST00000088448; OTTMUST00000088449; OTTMUST00000088450; OTTMUST00000088451; OTTMUST0…
10346298	6.58	6.85	0.14	0.32	-1.2	0.710541	0.983831	Coq10b	coenzyme Q10 homolog B (S. cerevisiae)	chr1	55052770 - 55072702	+	NM_001039710; NM_026424; ENSMUST00000027125; ENSMUST00000087617; ENSMUST00000185474; ENSMUST00000185918; BC062129; OTTMUST00000121714; OTTMUST00000121715; OTTMUST00000121716; OTTMUST00000121717
10346303	8.88	8.81	0.14	0.05	1.05	0.988909	0.999486	Hspe1	heat shock protein 1 (chaperonin 10)	chr1	55088317 - 55091307	+	NM_008303; ENSMUST00000075242; ENSMUST00000134628; BC099385; OTTMUST00000051785; OTTMUST00000051786; U09659
10346310	8.66	8.81	0.11	0.07	-1.11	0.112566	0.979373	Mob4	MOB family member 4, phocein	chr1	55131292 - 55154892	+	NM_001310585; NM_025283; ENSMUST00000027122; ENSMUST00000159311; ENSMUST00000159743; ENSMUST00000161122; ENSMUST00000162364; ENSMUST00000162553; ENSMUST00000162930; ENSMUST00000187422; BC037499; BC058168; OTTMUST00000088312; OTTMUST00000088313; OTTMUST00000088314; OTTMUST00000088315; OTTMUST00000088316; OTTMUST00000088317; OTTMUST00000088318; OTTMUST00000121721
10346321	6.45	6.43	0.32	0.01	1.01	0.4128	0.979373	Gm10561	predicted gene 10561	chr1	55226727 - 55228696	+	XR_373414; XR_399327
10346323	5.81	5.93	0.12	0.12	-1.09	0.872813	0.992533	Mars2	methionine-tRNA synthetase 2 (mitochondrial)	chr1	55237177 - 55240058	+	NM_175439; ENSMUST00000061334; BC099669; BC132343; BC137739; OTTMUST00000121723
10346328	7.09	7.07	0.21	0.14	1.02	0.681212	0.981441	Rps24	ribosomal protein S24	chr1	55335394 - 55335931	+	X60289
10346330	6.85	6.92	0.04	0.13	-1.05	0.799048	0.990516	Plcl1	phospholipase C-like 1	chr1	55406388 - 55751463	+	NM_001114663; ENSMUST00000042986; ENSMUST00000187059; OTTMUST00000121728; OTTMUST00000121729
10346337	5.15	5	0.2	0.16	1.11	0.450964	0.979373	1700066M21Rik	RIKEN cDNA 1700066M21 gene	chr1	57377682 - 57383618	+	NM_028546; XR_373263; XR_373264; ENSMUST00000042734; ENSMUST00000185952; ENSMUST00000187255
10346340	6.45	6.45	0.09	0.1	1	0.443272	0.979373	9430016H08Rik	RIKEN cDNA 9430016H08 gene	chr1	57406758 - 57417953	+	NM_001081181; ENSMUST00000027114; ENSMUST00000185709; BC024945; BC071241
10346348	6.36	6.31	0.1	0.03	1.04	0.994579	0.999486	Spats2l	spermatogenesis associated, serine-rich 2-like	chr1	57774925 - 57948394	+	NM_001164566; NM_144882; XM_006496210; XM_006496211; XM_006496212; XM_006496215; XM_006496216; XM_006496217; XM_006496218; XM_011238567; ENSMUST00000163239; ENSMUST00000163922; ENSMUST00000164302; ENSMUST00000164353; ENSMUST00000165235; ENSMUST00000167085; ENSMUST00000167971; ENSMUST00000168016; ENSMUST00000168895; ENSMUST00000168905; ENSMUST00000169772; ENSMUST00000170139; ENSMUST00000171699; EN…
10346365	3.81	4.03	0.19	0.16	-1.16	0.157884	0.979373	Sgol2a	shugoshin-like 2a (S. pombe)	chr1	57996066 - 58025897	+	NM_001177867; NM_199007; ENSMUST00000027202; ENSMUST00000190746; BC052742; BC065809; OTTMUST00000051809; OTTMUST00000121834
10346374	5.2	5.24	0.25	0.12	-1.02	0.699794	0.983417	Aox1	aldehyde oxidase 1	chr1	58029969 - 58106413	+	NM_009676; XM_006495630; ENSMUST00000001027; ENSMUST00000160168; AB017482; AF076216; BC026132; OTTMUST00000073919; OTTMUST00000073920
10346410	4.26	4.48	0.05	0.03	-1.17	0.001506	0.413625	Aox3	aldehyde oxidase 3	chr1	58113136 - 58200452	+	NM_023617; XM_006496284; XM_006496285; ENSMUST00000040999; ENSMUST00000159014; ENSMUST00000160815; ENSMUST00000161549; ENSMUST00000162011; AF172276; AY347569; AY347570; BC138876; OTTMUST00000051933; OTTMUST00000051934; OTTMUST00000051935; OTTMUST00000064418; OTTMUST00000064419
10346448	3.3	3.6	0.13	0.15	-1.23	0.08641	0.979373	Aox4	aldehyde oxidase 4	chr1	58210397 - 58268597	+	NM_023631; XM_006496286; XM_006496287; XM_006496288; ENSMUST00000040442; ENSMUST00000159240; ENSMUST00000161833; ENSMUST00000161926; ENSMUST00000189059; AF233581; BC117975; BC117976; OTTMUST00000064268; OTTMUST00000064269; OTTMUST00000064270; OTTMUST00000064353; OTTMUST00000122057
10346485	2.72	2.74	0.23	0.09	-1.01	0.872897	0.992533	Aox2	aldehyde oxidase 2	chr1	58278326 - 58379264	+	NM_001008419; XM_006495829; ENSMUST00000114366; AY187018; AY665589; BC150826; OTTMUST00000122058
10346523	9.4	9.45	0.04	0.06	-1.03	0.491361	0.979373	Bzw1	basic leucine zipper and W2 domains 1	chr1	58393127 - 58406553	+	NM_025824; XM_006496197; ENSMUST00000050552; ENSMUST00000186949; ENSMUST00000188630; ENSMUST00000188898; BC005466; BC028865; OTTMUST00000122060; OTTMUST00000122061; OTTMUST00000122062; OTTMUST00000122063
10346533	8.23	8.31	0.07	0.06	-1.06	0.190342	0.979373	Nif3l1	Ngg1 interacting factor 3-like 1 (S. pombe)	chr1	58445151 - 58481063	+	NM_022988; XM_006496185; XM_006496186; ENSMUST00000087521; ENSMUST00000114337; ENSMUST00000129759; ENSMUST00000140723; ENSMUST00000171597; ENSMUST00000185578; ENSMUST00000188295; AF284439; BC065163; BC089475; OTTMUST00000052148; OTTMUST00000052149; OTTMUST00000052151; OTTMUST00000052152; OTTMUST00000122069; OTTMUST00000122070; ENSMUST00000151272; OTTMUST00000052150
10346544	6.39	6.38	0.1	0.03	1.01	0.9885	0.999486	Ndufb3	NADH dehydrogenase (ubiquinone) 1 beta subcomplex 3	chr1	58586318 - 58595948	+	NM_025597; ENSMUST00000027193; BC036989; OTTMUST00000065876
10346549	8.27	8.39	0.13	0.09	-1.08	0.522917	0.979373	Cbx3-ps7	chromobox 3, pseudogene 7 [Source:MGI Symbol;Acc:MGI:3704187]	chr1	58646608 - 58648317	+	ENSMUST00000081455
10346551	4.96	4.84	0.03	0.1	1.09	0.085847	0.979373	Cflar	CASP8 and FADD-like apoptosis regulator	chr1	58711508 - 58755173	+	NM_001289704; NM_001293804; NM_001293805; NM_009805; NM_207653; XM_006495635; XM_011238420; XM_011238421; XM_011238422; XM_011238423; ENSMUST00000069333; ENSMUST00000097722; ENSMUST00000097723; ENSMUST00000114309; ENSMUST00000114313; ENSMUST00000123032; ENSMUST00000123553; ENSMUST00000124567; ENSMUST00000140940; ENSMUST00000149874; ENSMUST00000164900; BC029223; OTTMUST00000046764; OTTMUST00000046…
10346562	4.62	4.64	0.11	0.06	-1.01	0.72264	0.984605	Cflar	CASP8 and FADD-like apoptosis regulator	chr1	58756878 - 58758884	+	NM_001289704; NM_001293804; NM_001293805; NM_207653; XM_011238420; XM_011238421; XM_011238422; XM_011238423; ENSMUST00000114313; OTTMUST00000046766
10346564	5.91	5.19	0.32	0.13	1.64	0.046533	0.979373	Casp8	caspase 8	chr1	58795374 - 58847503	+	NM_001080126; NM_001277926; NM_009812; XM_006495634; ENSMUST00000027189; ENSMUST00000165549; ENSMUST00000190213; ENSMUST00000191201; AF067834; BC006737; BC049955; CT010166; OTTMUST00000122091; OTTMUST00000122092; OTTMUST00000122093; OTTMUST00000122094
10346576	7.55	7.68	0.14	0.09	-1.09	0.54088	0.979373	Stradb	STE20-related kinase adaptor beta	chr1	58973571 - 58995715	+	NM_172656; XR_373251; ENSMUST00000027185; ENSMUST00000114296; ENSMUST00000123301; ENSMUST00000123965; ENSMUST00000147637; ENSMUST00000152318; ENSMUST00000153990; AB057666; AB057667; BC038492; BC055814; BC060956; OTTMUST00000049162; OTTMUST00000049163; OTTMUST00000049164; OTTMUST00000049165; OTTMUST00000049166; OTTMUST00000049167; OTTMUST00000049169
10346592	3.91	4.04	0.25	0.08	-1.09	0.891866	0.994159	G730003C15Rik	RIKEN cDNA G730003C15 gene [Source:MGI Symbol;Acc:MGI:3641700]	chr1	59119834 - 59120268	+	ENSMUST00000180570; ENSMUST00000189096
10346594	2.89	3.17	0.15	0.31	-1.21	0.677081	0.981441	Cdk15	cyclin-dependent kinase 15	chr1	59257837 - 59344357	+	NM_001033373; XM_006496048; XM_006496049; XM_006496050; XM_011238531; XR_373255; ENSMUST00000114248; ENSMUST00000160662; ENSMUST00000162906; BC147314; BC147315; BC147758; BC147763; BC172036; OTTMUST00000074023; OTTMUST00000074319
10346607	6.55	6.44	0.24	0.14	1.08	0.634941	0.979626	Fzd7	frizzled homolog 7 (Drosophila)	chr1	59482179 - 59486959	+	NM_008057; ENSMUST00000114246; BC063077; OTTMUST00000049127; U43320
10346611	4.86	4.85	0.1	0.02	1.01	0.966531	0.998689	Gm973	predicted gene 973	chr1	59516264 - 59634509	+	NM_001013771; XM_006496100; XM_006496107; XM_006496108; XM_006496109; XM_006496110; XM_011238548; XM_011238549; XM_011238550; ENSMUST00000114243; ENSMUST00000185291; ENSMUST00000185753; ENSMUST00000186310; ENSMUST00000186434; ENSMUST00000187454; ENSMUST00000187979; ENSMUST00000190490; ENSMUST00000191051; BC072561
10346634	6.15	6.13	0.12	0.06	1.01	0.919813	0.995086	Nop58	NOP58 ribonucleoprotein	chr1	59685005 - 59712124	+	NM_018868; XM_006496149; ENSMUST00000027174; ENSMUST00000185368; ENSMUST00000185772; ENSMUST00000186044; ENSMUST00000187491; ENSMUST00000187837; ENSMUST00000188390; ENSMUST00000189289; ENSMUST00000189327; ENSMUST00000189919; ENSMUST00000190231; ENSMUST00000190265; ENSMUST00000190759; ENSMUST00000191088; ENSMUST00000191142; AF053232; BC076604; BC085135; OTTMUST00000122176; OTTMUST00000122177; OTTM…
10346651	10.13	10.12	0.09	0.03	1	0.545648	0.979373	Bmpr2	bone morphogenetic protein receptor, type II (serine/threonine kinase)	chr1	59764279 - 59870859	+	NM_007561; XM_006495633; ENSMUST00000087435; ENSMUST00000186246; ENSMUST00000190659; AF003942; OTTMUST00000122191; OTTMUST00000122192; OTTMUST00000123804; U78048
10346668	9.32	9.38	0.12	0.08	-1.04	0.612675	0.979626	Fam117b	family with sequence similarity 117, member B	chr1	59913006 - 59985347	+	NM_001037725; ENSMUST00000036540; ENSMUST00000151630; OTTMUST00000049436; OTTMUST00000049437
10346678	6.55	6.45	0.06	0.14	1.07	0.317298	0.979373	Carf	calcium response factor	chr1	60098281 - 60151034	+	NM_001285463; NM_001285473; NM_139150; NR_104344; XM_006495974; XM_006495975; XM_006495977; XM_011238510; XM_011238511; XM_011238512; XM_011238513; XM_011238514; XM_011238515; XM_011238516; XM_011238517; XR_865245; XR_865246; ENSMUST00000027171; ENSMUST00000124986; ENSMUST00000130075; ENSMUST00000132949; ENSMUST00000150008; ENSMUST00000180952; ENSMUST00000186107; ENSMUST00000186779; ENSMUST000001…
10346695	6.1	5.97	0.12	0.09	1.09	0.18947	0.979373	Nbeal1	neurobeachin like 1	chr1	60181495 - 60260379	+	NM_173444; XM_006496028; XM_006496029; XM_006496030; XM_006496031; XM_006496032; XM_006496033; XM_006496034; XM_006496035; XM_006496037; XM_006496038; XM_011238527; ENSMUST00000160834; ENSMUST00000160980; ENSMUST00000187195; ENSMUST00000188450; OTTMUST00000086714; OTTMUST00000086762; OTTMUST00000122258; OTTMUST00000122260
10346722	6.61	6.79	0.12	0.03	-1.14	0.050748	0.979373	Nbeal1	neurobeachin like 1	chr1	60268476 - 60331460	+	NM_173444; XM_006496028; XM_006496029; XM_006496030; XM_006496031; XM_006496032; XM_006496033; XM_006496034; XM_006496035; XM_006496037; XM_006496038; XM_011238527; ENSMUST00000035569; ENSMUST00000159344; ENSMUST00000160834; ENSMUST00000162291; ENSMUST00000188450; ENSMUST00000190958; BC060141; OTTMUST00000086714; OTTMUST00000086715; OTTMUST00000086763; OTTMUST00000122260; OTTMUST00000122261; OTTM…
10346747	6.44	6.33	0.04	0.03	1.08	0.012728	0.940117	Cyp20a1	cytochrome P450, family 20, subfamily a, polypeptide 1	chr1	60343372 - 60388060	+	NM_001313721; NM_030013; XM_006496328; ENSMUST00000060608; ENSMUST00000114202; ENSMUST00000148443; BC049147; OTTMUST00000051028; OTTMUST00000051029; OTTMUST00000051030
10346762	3.04	3.16	0.07	0.01	-1.08	0.02186	0.979373			chr1	60402356 - 60402455	+
10346764	9.93	9.96	0.09	0.03	-1.02	0.771214	0.988853	Abi2	abl-interactor 2	chr1	60409695 - 60481158	+	NM_001198570; NM_001198571; NM_198127; XM_006496075; XM_006496076; XM_006496077; XM_006496078; XM_006496079; XM_006496080; XM_006496081; XM_006496084; XM_006496085; XM_011238539; ENSMUST00000052332; ENSMUST00000185788; ENSMUST00000186097; ENSMUST00000187400; ENSMUST00000187709; ENSMUST00000188594; ENSMUST00000188618; ENSMUST00000189082; ENSMUST00000189649; ENSMUST00000189980; ENSMUST00000190158; …
10346780	10.48	10.53	0.06	0.05	-1.03	0.746093	0.986756	Eif4a1; Eif4a-ps4	eukaryotic translation initiation factor 4A1; eukaryotic translation initiation factor 4A, pseudogene 4	chr1	60703917 - 60705693	+	ENSMUST00000139299; BC049915; OTTMUST00000004498; OTTMUST00000013417
10346783	2.68	2.45	0.09	0.09	1.17	0.019817	0.979373	Cd28	CD28 antigen	chr1	60746419 - 60773359	+	NM_007642; ENSMUST00000027165; ENSMUST00000132833; ENSMUST00000153207; ENSMUST00000192815; ENSMUST00000193720; BC064058; M34563; OTTMUST00000004499; OTTMUST00000004500; OTTMUST00000005226
10346790	2.79	2.78	0.17	0.14	1.01	0.676416	0.981441	Ctla4	cytotoxic T-lymphocyte-associated protein 4	chr1	60909025 - 60915831	+	NM_001281976; NM_009843; ENSMUST00000027164; ENSMUST00000097720; ENSMUST00000192488; ENSMUST00000202079; BC042741; BC052683; OTTMUST00000004524; OTTMUST00000004536; ENSMUST00000124816; OTTMUST00000004540
10346799	3.47	3.49	0.29	0.18	-1.01	0.663349	0.981423	Icos	inducible T cell co-stimulator	chr1	60977914 - 60999119	+	NM_017480; XM_006496138; XM_006496139; XM_006496140; XM_006536905; XM_006536906; XM_011238556; XM_011251206; XM_011251529; XM_011251530; XM_011251531; ENSMUST00000027162; ENSMUST00000102827; ENSMUST00000194492; AB023132; AF257230; BC034852; OTTMUST00000004595; OTTMUST00000004596
10346808	8.57	8.59	0.04	0.08	-1.02	0.785825	0.990218	Rpl17-ps1	ribosomal protein L17, pseudogene 1	chr1	61075674 - 61076225	+	OTTMUST00000004706
10346810	4.63	4.64	0.3	0.01	-1.01	0.834099	0.991247	Pard3b	par-3 family cell polarity regulator beta	chr1	61638834 - 62637923	+	NM_001081050; XM_006496298; XM_006496299; XM_011238602; ENSMUST00000046673; ENSMUST00000075374; ENSMUST00000094906; ENSMUST00000129030; ENSMUST00000138768; ENSMUST00000188325; BC114605; OTTMUST00000004714; OTTMUST00000004897; OTTMUST00000004898; OTTMUST00000004899; OTTMUST00000004902; OTTMUST00000122554
10346838	4.15	4.13	0.22	0.3	1.01	0.954131	0.997438	Pard3b	par-3 family cell polarity regulator beta	chr1	62638845 - 62640383	+	NM_001081050; XM_006496298; XM_006496299; ENSMUST00000075374; ENSMUST00000094906; OTTMUST00000004714; OTTMUST00000004898
10346840	4.08	4.24	0.06	0.27	-1.12	0.123843	0.979373	Gm11599	predicted gene 11599 [Source:MGI Symbol;Acc:MGI:3651840]	chr1	62660839 - 62661719	+	ENSMUST00000118720
10346843	8.21	8.14	0.16	0.1	1.05	0.528493	0.979373	Nrp2	neuropilin 2	chr1	62703317 - 62818692	+	NM_001077403; NM_001077404; NM_001077405; NM_001077406; NM_001077407; NM_010939; ENSMUST00000027112; ENSMUST00000063594; ENSMUST00000075144; ENSMUST00000102822; ENSMUST00000114155; ENSMUST00000114157; ENSMUST00000126344; AF483506; AF483507; OTTMUST00000004995; OTTMUST00000004997; OTTMUST00000004998; OTTMUST00000004999; OTTMUST00000005002; OTTMUST00000005003; OTTMUST00000005006
10346867	8.68	8.66	0.09	0.11	1.01	0.668758	0.981441	Eef1b2	eukaryotic translation elongation factor 1 beta 2	chr1	63177129 - 63179978	+	NM_018796; ENSMUST00000027108; ENSMUST00000126469; ENSMUST00000126795; ENSMUST00000129339; ENSMUST00000135877; ENSMUST00000142062; ENSMUST00000148553; ENSMUST00000174890; ENSMUST00000188524; AF029844; BC003899; BC023139; OTTMUST00000005070; OTTMUST00000005071; OTTMUST00000047129; OTTMUST00000047130; OTTMUST00000047131; OTTMUST00000047132; OTTMUST00000047133; OTTMUST00000095759; OTTMUST00000122592
10346874	1.68	1.72	0.02	0.16	-1.03	0.344879	0.979373	Gm26457	predicted gene, 26457 [Source:MGI Symbol;Acc:MGI:5456234]	chr1	63178680 - 63178748	+	ENSMUST00000082678
10346876	2.71	2.75	0.13	0.1	-1.03	0.869938	0.99245	Snora41	small nucleolar RNA, H/ACA box 41	chr1	63179004 - 63179135	+	NR_028558
10346878	6.91	6.81	0.05	0.17	1.07	0.927329	0.995086	Zdbf2	zinc finger, DBF-type containing 2	chr1	63290738 - 63309945	+	NM_001267872; NM_001285936; NM_001285937; NM_028673; XM_011238606; XM_011238607; XM_011238608; XM_011238609; ENSMUST00000029025; ENSMUST00000114132; OTTMUST00000005182; ENSMUST00000126932; OTTMUST00000018784
10346882	9.4	9.4	0.04	0.05	-1	0.539073	0.979373	Adam23	a disintegrin and metallopeptidase domain 23	chr1	63445904 - 63596515	+	NM_011780; XM_006495969; XM_006495970; ENSMUST00000087374; ENSMUST00000097717; ENSMUST00000114101; ENSMUST00000114103; ENSMUST00000114107; ENSMUST00000134704; ENSMUST00000141545; ENSMUST00000146403; ENSMUST00000182642; ENSMUST00000187844; ENSMUST00000190658; AB009673; AY545641; OTTMUST00000004901; OTTMUST00000005207; OTTMUST00000005208; OTTMUST00000005209; OTTMUST00000005210; OTTMUST00000005211; …
10346914	6.26	6.37	0.11	0.13	-1.07	0.355463	0.979373	Fastkd2	FAST kinase domains 2	chr1	63730651 - 63753385	+	NM_172422; XM_006496313; ENSMUST00000027103; ENSMUST00000123945; ENSMUST00000128621; ENSMUST00000131478; ENSMUST00000134454; ENSMUST00000148758; AK129251; BC008271; BC057208; BC080813; OTTMUST00000033153; OTTMUST00000033154; OTTMUST00000033155; OTTMUST00000033156; OTTMUST00000033157; OTTMUST00000060877
10346928	2.42	2.54	0.31	0.07	-1.09	0.854351	0.992032	Cpo; Gm13754	carboxypeptidase O; predicted gene 13754 [Source:MGI Symbol;Acc:MGI:3651213]	chr1	63904118 - 63935932	+	XM_011238641; XM_011251749; ENSMUST00000120486
10346938	2.37	2.32	0.17	0.16	1.03	0.333817	0.979373	Gm13749	predicted gene 13749	chr1	63964727 - 63968999	+	NR_027824
10346941	1.45	1.62	0.04	0.06	-1.13	0.057267	0.979373	Gm13750	predicted gene 13750 [Source:MGI Symbol;Acc:MGI:3650598]	chr1	64150171 - 64150665	+	ENSMUST00000117621
10346943	8.18	8.15	0.12	0.06	1.02	0.6551	0.979626	Creb1	cAMP responsive element binding protein 1	chr1	64532804 - 64604550	+	NM_001037726; NM_009952; NM_133828; XM_006495650; XM_006495651; XM_006495652; XM_006495653; XM_006495654; XM_006495655; XM_011238424; XM_011238425; ENSMUST00000049932; ENSMUST00000087366; ENSMUST00000171164; ENSMUST00000185594; ENSMUST00000186335; ENSMUST00000187811; ENSMUST00000188855; ENSMUST00000190348; ENSMUST00000190876; AF448507; BC021649; M95106; OTTMUST00000122762; OTTMUST00000122763; OTT…
10346960	6.29	6.14	0.56	0.15	1.11	0.552128	0.979373	Ccnyl1	cyclin Y-like 1	chr1	64691391 - 64723639	+	NM_001097644; XM_006495953; XM_011238499; ENSMUST00000094898; ENSMUST00000114077; ENSMUST00000187170; ENSMUST00000187638; OTTMUST00000051077; OTTMUST00000122778; OTTMUST00000122779
10346970	7.27	7.22	0.07	0.14	1.03	0.779076	0.989237	Pikfyve	phosphoinositide kinase, FYVE finger containing	chr1	65186685 - 65278696	+	NM_001310624; NM_011086; XM_006495776; XM_006495777; XM_006495779; XM_006495781; XM_006495782; XM_011238454; ENSMUST00000081154; ENSMUST00000097707; ENSMUST00000185263; ENSMUST00000185317; ENSMUST00000186404; ENSMUST00000187579; ENSMUST00000188799; ENSMUST00000189925; ENSMUST00000190058; ENSMUST00000190847; AF102777; OTTMUST00000122896; OTTMUST00000122897; OTTMUST00000122898; OTTMUST00000122899; …
10347018	2.92	3.33	0.48	0.2	-1.33	0.605166	0.979373	Pth2r	parathyroid hormone 2 receptor	chr1	65311257 - 65389244	+	NM_139270; XM_006495842; XM_006495843; XM_011238472; XM_011238473; XM_011238474; ENSMUST00000027083; ENSMUST00000140190; AF132083; AF332077; AF332078; OTTMUST00000053272; OTTMUST00000053273
10347033	1.88	1.84	0.19	0.17	1.03	0.65555	0.979626	Crygf	crystallin, gamma F	chr1	65926522 - 65928307	+	NM_027010; ENSMUST00000027082; ENSMUST00000114027; BC056453; OTTMUST00000061489; OTTMUST00000089671
10347036	10.91	10.89	0.06	0.02	1.01	0.453798	0.979373	Map2	microtubule-associated protein 2	chr1	66175329 - 66442583	+	NM_001039934; NM_001310634; NM_008632; XM_006495746; XM_006495747; XM_006495748; XM_006495749; XM_006495750; XM_006495751; XM_006495752; XM_006495753; XM_006495754; XM_006495756; XM_006495757; XM_006495758; XM_006495759; XM_006495760; XM_006495761; XM_006495762; XM_006536909; XM_006536911; XM_006536912; XM_011238448; XM_011238449; XM_011238450; XM_011251209; XM_011251210; XM_011251211; XM_0112512…
10347058	3.26	3.17	0.53	0.33	1.07	0.592009	0.979373	Gm25411	predicted gene, 25411 [Source:MGI Symbol;Acc:MGI:5455188]	chr1	66436082 - 66436232	+	ENSMUST00000083760
10347060	9.66	9.55	0.03	0.06	1.08	0.05509	0.979373	Unc80	unc-80 homolog (C. elegans)	chr1	66468413 - 66510685	+	NM_175510; XM_006496086; XM_006496092; XM_006496093; XM_006536915; XM_006536916; XM_011238540; XM_011238541; XM_011238542; XM_011238543; XM_011238544; XM_011238545; XM_011238546; XM_011238547; ENSMUST00000061620; ENSMUST00000114008; ENSMUST00000136727; BC116430; FJ210934; OTTMUST00000064844; OTTMUST00000064845; OTTMUST00000103888
10347073	9.93	9.87	0.03	0.11	1.04	0.264287	0.979373	Unc80	unc-80 homolog (C. elegans)	chr1	66627196 - 66696649	+	NM_175510; XM_006496086; XM_006496092; XM_006496093; XM_006536915; XM_006536916; XM_011238540; XM_011238541; XM_011238542; XM_011238543; XM_011238544; XM_011238545; XM_011238546; XM_011238547; ENSMUST00000061620; ENSMUST00000152844; ENSMUST00000187179; FJ210934; OTTMUST00000064846; OTTMUST00000103888; OTTMUST00000121896
10347106	6.7	6.69	0.01	0.07	1	0.920323	0.995086	Rpe	ribulose-5-phosphate-3-epimerase	chr1	66700860 - 66719805	+	NM_001310642; NM_001310643; NM_001310644; NM_025683; XM_006496188; XM_006496190; XM_006496191; XM_006536918; XM_006536920; ENSMUST00000027157; ENSMUST00000113995; ENSMUST00000142920; ENSMUST00000151016; ENSMUST00000190404; BC006953; BC019126; OTTMUST00000051848; OTTMUST00000051849; OTTMUST00000051850; OTTMUST00000051851; OTTMUST00000121899; Z78161
10347115	1.21	1.21	0.01	0.04	1	0.263455	0.979373	Gm27934	predicted gene, 27934 [Source:MGI Symbol;Acc:MGI:5531316]	chr1	66856640 - 66856702	+	ENSMUST00000158795
10347117	2.98	2.99	0.2	0.26	-1.01	0.36674	0.979373	Cps1	carbamoyl-phosphate synthetase 1	chr1	67123066 - 67231259	+	NM_001080809; XM_011238500; ENSMUST00000027144; BC126969; OTTMUST00000065667
10347158	1.56	1.64	0.07	0.22	-1.05	0.585875	0.979373	Kif22-ps	kinesin family member 22, pseudogene	chr1	67585194 - 67587001	+	OTTMUST00000051774
10347163	3.48	3.55	0.27	0.1	-1.05	0.819573	0.990819	Spag16	sperm associated antigen 16	chr1	69826978 - 70725132	+	NM_001271533; NM_025728; NM_029160; XM_006496194; XM_006496195; XM_011238565; ENSMUST00000065425; ENSMUST00000113940; ENSMUST00000161131; ENSMUST00000161310; ENSMUST00000187159; ENSMUST00000190833; ENSMUST00000191569; AF490391; BC120668; BC145006; OTTMUST00000086830; OTTMUST00000086831; OTTMUST00000086832; OTTMUST00000086833; OTTMUST00000123808; OTTMUST00000123809; OTTMUST00000123810
10347186	2.8	2.97	0.2	0.11	-1.12	0.385797	0.979373	Gm23422	predicted gene, 23422 [Source:MGI Symbol;Acc:MGI:5453199]	chr1	70596815 - 70596921	+	ENSMUST00000102000
10347188	6.49	6.83	0.56	0.24	-1.27	0.280218	0.979373	Vwc2l	von Willebrand factor C domain-containing protein 2-like	chr1	70725715 - 70885397	+	NM_001310658; NM_177164; XM_006496063; XM_006496064; XR_373257; ENSMUST00000053922; ENSMUST00000159205; ENSMUST00000161937; ENSMUST00000162182; AB374230; BC094541; EF552208; EF552209; EF552210; OTTMUST00000065892; OTTMUST00000065893; OTTMUST00000065894; OTTMUST00000065895
10347193	7.81	7.9	0.05	0.04	-1.07	0.365888	0.979373	Atic	5-aminoimidazole-4-carboxamide ribonucleotide formyltransferase/IMP cyclohydrolase	chr1	71557159 - 71579404	+	NM_026195; ENSMUST00000027384; ENSMUST00000136443; ENSMUST00000148077; ENSMUST00000154855; ENSMUST00000155769; ENSMUST00000187982; BC039925; OTTMUST00000084659; OTTMUST00000084660; OTTMUST00000084661; OTTMUST00000084662; OTTMUST00000084663; OTTMUST00000124851
10347210	4.06	3.84	0.32	0.24	1.16	0.318685	0.979373	Apol7d	apolipoprotein L 7d	chr1	71652992 - 71657245	+	NR_040308
10347214	3.39	2.83	0.53	0.34	1.47	0.30084	0.979373			chr1	71854837 - 71855308	+
10347216	10.38	10.29	0.02	0.12	1.06	0.915527	0.995003	Gm5528	predicted gene 5528 [Source:MGI Symbol;Acc:MGI:3643453]	chr1	72004288 - 72004623	+	ENSMUST00000076314
10347218	7.9	8.28	0.46	0.27	-1.3	0.296396	0.979373	Gm25360	predicted gene, 25360 [Source:MGI Symbol;Acc:MGI:5455137]	chr1	72226240 - 72226430	+	ENSMUST00000178786
10347220	9.45	9.43	0.64	0.44	1.01	0.858721	0.992032	Gm23444; Gm23472	predicted gene, 23444 [Source:MGI Symbol;Acc:MGI:5453221]; predicted gene, 23472 [Source:MGI Symbol;Acc:MGI:5453249]	chr1	72236946 - 72237136	+	ENSMUST00000082922; ENSMUST00000101806
10347222	9.56	9.43	0.59	0.43	1.09	0.906637	0.994873	Gm24497	predicted gene, 24497 [Source:MGI Symbol;Acc:MGI:5454274]	chr1	72244213 - 72244403	+	ENSMUST00000177868
10347224	9.45	9.43	0.64	0.44	1.01	0.858721	0.992032	Gm25939	predicted gene, 25939 [Source:MGI Symbol;Acc:MGI:5455716]	chr1	72255008 - 72255198	+	ENSMUST00000179876
10347226	5.79	5.75	0.18	0.11	1.03	0.937208	0.996276	Tmem169	transmembrane protein 169	chr1	72284373 - 72303103	+	NM_175564; XM_006496051; XM_006496052; XM_006496053; ENSMUST00000027380; ENSMUST00000141783; BC116730; BC117087; OTTMUST00000065965; OTTMUST00000065966
10347232	6.66	6.69	0.12	0.06	-1.02	0.223515	0.979373	Xrcc5	X-ray repair complementing defective repair in Chinese hamster cells 5	chr1	72307481 - 72394948	+	NM_009533; XM_006495892; XM_006495893; XM_006495894; ENSMUST00000027379; AF166486; BC029218; BC051660; X66323
10347254	7.78	7.75	0.08	0.07	1.02	0.781237	0.989417	Smarcal1	SWI/SNF related matrix associated, actin dependent regulator of chromatin, subfamily a-like 1	chr1	72583271 - 72633134	+	NM_018817; XM_006496141; XM_006496142; XM_006496143; XM_006496144; XM_006496145; XM_011238557; ENSMUST00000047615; ENSMUST00000126832; ENSMUST00000133123; ENSMUST00000136498; ENSMUST00000145868; ENSMUST00000150725; ENSMUST00000152225; ENSMUST00000152814; ENSMUST00000156797; AF088884; BC029078; OTTMUST00000050950; OTTMUST00000050951; OTTMUST00000050952; OTTMUST00000050953; OTTMUST00000050954; OTTM…
10347273	9.06	9.04	0.1	0.07	1.01	0.944403	0.996321	Rpl37a	ribosomal protein L37a	chr1	72711290 - 72713685	+	NM_009084; ENSMUST00000059980
10347277	8.12	8.61	0.57	0.3	-1.4	0.411215	0.979373	Igfbp2	insulin-like growth factor binding protein 2	chr1	72824492 - 72852474	+	NM_001310659; NM_008342; ENSMUST00000047328; ENSMUST00000120564; ENSMUST00000155703; BC012724; BC054473; OTTMUST00000073338; OTTMUST00000073339; OTTMUST00000073340
10347282	3.66	3.38	0.18	0.19	1.21	0.133024	0.979373	Rufy4	RUN and FYVE domain containing 4	chr1	74125541 - 74148223	+	NM_001034060; NM_001170641; XM_006496129; XM_006496130; XM_006496131; XM_006496132; XM_006496133; XM_006496134; ENSMUST00000080167; ENSMUST00000127134; BC150907; BC150910; OTTMUST00000065972; OTTMUST00000089392
10347291	2.06	2.18	0.18	0.07	-1.09	0.895138	0.994611	Cxcr2	chemokine (C-X-C motif) receptor 2	chr1	74153994 - 74161246	+	NM_009909; XM_006495638; ENSMUST00000027372; ENSMUST00000106899; BC051677; D17630; OTTMUST00000122843
10347295	1.11	1.14	0.14	0.02	-1.02	0.515184	0.979373	Gm25524	predicted gene, 25524 [Source:MGI Symbol;Acc:MGI:5455301]	chr1	74212813 - 74212915	+	ENSMUST00000101821
10347297	10.47	10.5	0.07	0.03	-1.03	0.287198	0.979373	Arpc2	actin related protein 2/3 complex, subunit 2	chr1	74236550 - 74268213	+	NM_029711; XM_006496317; ENSMUST00000006467; ENSMUST00000113819; ENSMUST00000113820; ENSMUST00000185733; BC115750; OTTMUST00000039637; OTTMUST00000041972; OTTMUST00000041973; OTTMUST00000122845
10347307	4.88	4.69	0.23	0.15	1.15	0.256955	0.979373	Gpbar1	G protein-coupled bile acid receptor 1	chr1	74278550 - 74279624	+	NM_174985; ENSMUST00000077985; AB086171; AB089308; BC116914; BC119327; OTTMUST00000122846
10347310	9.35	9.36	0.06	0.05	-1.01	0.612417	0.979626	Pnkd	paroxysmal nonkinesiogenic dyskinesia	chr1	74284947 - 74353692	+	NM_001039509; NM_019999; NM_025580; XM_006496167; ENSMUST00000027370; ENSMUST00000087225; ENSMUST00000087226; ENSMUST00000113805; ENSMUST00000129219; ENSMUST00000138620; ENSMUST00000152492; ENSMUST00000190398; AB041609; AY039041; AY299972; BC008274; BC058945; BC116236; BC116237; OTTMUST00000051553; OTTMUST00000051554; OTTMUST00000051555; OTTMUST00000051563; OTTMUST00000051564; OTTMUST00000051565;…
10347324	3.8	3.95	0.22	0.32	-1.11	0.573859	0.979373	Catip	ciliogenesis associated TTC17 interacting protein	chr1	74362108 - 74369321	+	NM_001033345; XM_006495984; XM_006495986; XM_011238520; XM_011238521; XM_011238522; XM_011238523; ENSMUST00000097697; ENSMUST00000128445; ENSMUST00000186688; ENSMUST00000191010; BC150857; OTTMUST00000066048; OTTMUST00000066049; OTTMUST00000122859; OTTMUST00000122860
10347335	5.35	4.12	0.04	0.13	2.34	0.000107	0.114561	Slc11a1	solute carrier family 11 (proton-coupled divalent metal ion transporters), member 1	chr1	74375203 - 74386481	+	NM_013612; XM_006495773; XM_006495774; ENSMUST00000027368; ENSMUST00000127487; ENSMUST00000131511; ENSMUST00000133896; ENSMUST00000134189; ENSMUST00000135137; ENSMUST00000136786; ENSMUST00000147233; ENSMUST00000149166; ENSMUST00000155865; ENSMUST00000187516; BC109137; BC109138; L13732; OTTMUST00000040229; OTTMUST00000040230; OTTMUST00000040231; OTTMUST00000040232; OTTMUST00000040233; OTTMUST00000…
10347351	7.76	7.64	0.12	0.08	1.09	0.191669	0.979373	Ctdsp1	CTD (carboxy-terminal domain, RNA polymerase II, polypeptide A) small phosphatase 1	chr1	74391599 - 74397285	+	NM_153088; ENSMUST00000027367; ENSMUST00000141175; ENSMUST00000152659; AY028804; BC049184; BC058085; BC065158; BC079638; OTTMUST00000051577; OTTMUST00000051578; OTTMUST00000051579
10347362	2.71	2.72	0.1	0.12	-1.01	0.931493	0.995351	Mir26b	microRNA 26b	chr1	74394310 - 74394394	+	NR_029743
10347364	3.64	3.68	0.13	0.15	-1.02	0.812798	0.990624	Vil1	villin 1	chr1	74409406 - 74435567	+	NM_009509; XM_011238478; ENSMUST00000027366; ENSMUST00000159749; ENSMUST00000161087; ENSMUST00000163018; BC015267; BC117875; BC145671; M98454; OTTMUST00000051580; OTTMUST00000051581; OTTMUST00000051582; OTTMUST00000051583
10347386	8.35	8.38	0.07	0.05	-1.03	0.470679	0.979373	Rqcd1	rcd1 (required for cell differentiation) homolog 1 (S. pombe)	chr1	74505251 - 74530842	+	NM_021383; XM_006496171; ENSMUST00000087215; ENSMUST00000137100; ENSMUST00000147810; AF221849; BC034663; BC050898; BC051948; OTTMUST00000051585; OTTMUST00000051586; OTTMUST00000051587
10347398	7	7.12	0.06	0.05	-1.09	0.067941	0.979373	Plcd4	phospholipase C, delta 4	chr1	74542888 - 74567794	+	NM_001081456; NM_148937; XM_006495783; XM_006495784; XM_006495785; XM_006495786; XM_006495787; XM_006495788; XM_006495789; XM_006495790; XR_373244; XR_865222; XR_865223; ENSMUST00000027362; ENSMUST00000067916; ENSMUST00000113745; ENSMUST00000113747; ENSMUST00000113749; ENSMUST00000113750; ENSMUST00000135111; ENSMUST00000141412; ENSMUST00000152707; ENSMUST00000189956; AY033991; BC066156; OTTMUST00…
10347417	7.67	7.73	0.11	0.1	-1.04	0.619353	0.979626	Bcs1l	BCS1-like (yeast)	chr1	74588361 - 74592443	+	NM_001305652; NM_025784; ENSMUST00000027358; ENSMUST00000113732; ENSMUST00000113733; ENSMUST00000147464; BC019781; OTTMUST00000051600; OTTMUST00000051601; OTTMUST00000051602; OTTMUST00000051603
10347427	4.77	4.68	0.25	0.14	1.07	0.336636	0.979373	Stk36	serine/threonine kinase 36	chr1	74601455 - 74636896	+	NM_175031; XM_006496039; XM_006496040; XM_011238528; ENSMUST00000087183; ENSMUST00000087186; ENSMUST00000113694; ENSMUST00000123154; ENSMUST00000145673; ENSMUST00000148456; ENSMUST00000155473; ENSMUST00000157007; ENSMUST00000189830; AK173142; BC043103; BC058698; OTTMUST00000051614; OTTMUST00000051615; OTTMUST00000051616; OTTMUST00000051619; OTTMUST00000051620; OTTMUST00000051621; OTTMUST000000516…
10347460	6	5.9	0.1	0.02	1.07	0.13231	0.979373	Ttll4	tubulin tyrosine ligase-like family, member 4	chr1	74661754 - 74697975	+	NM_001014974; XM_006496224; XM_006496225; ENSMUST00000042125; ENSMUST00000113678; ENSMUST00000128891; ENSMUST00000129890; ENSMUST00000140591; ENSMUST00000141119; ENSMUST00000143790; ENSMUST00000143925; ENSMUST00000145132; ENSMUST00000153636; ENSMUST00000155753; AK129075; BC049820; BC085151; OTTMUST00000051630; OTTMUST00000051631; OTTMUST00000051632; OTTMUST00000051633; OTTMUST00000051634; OTTMUST…
10347481	4.66	4.71	0.25	0.13	-1.04	0.937412	0.996276	Cyp27a1	cytochrome P450, family 27, subfamily a, polypeptide 1	chr1	74713574 - 74737892	+	NM_024264; XM_006495607; ENSMUST00000027356; ENSMUST00000189083; ENSMUST00000190781; BC002183; BC055028; OTTMUST00000123850; OTTMUST00000123851; OTTMUST00000123852
10347491	3.41	3.58	0.34	0.13	-1.13	0.972836	0.999293	Wnt6	wingless-type MMTV integration site family, member 6	chr1	74771958 - 74784948	+	NM_009526; XM_006495887; XM_006495888; XM_006495889; ENSMUST00000006716; ENSMUST00000189544; BC048700; M89800; OTTMUST00000123853; OTTMUST00000123854
10347497	5.15	5.2	0.22	0.17	-1.03	0.728392	0.985164	Wnt10a	wingless-type MMTV integration site family, member 10A	chr1	74791516 - 74804179	+	NM_009518; ENSMUST00000006718; ENSMUST00000187238; BC014737; OTTMUST00000049359; OTTMUST00000123856; U61969
10347503	8.57	8.58	0.03	0.05	-1.01	0.828122	0.991247	Cdk5r2	cyclin-dependent kinase 5, regulatory subunit 2 (p39)	chr1	74855098 - 74856684	+	NM_009872; ENSMUST00000160379; OTTMUST00000088334
10347508	8.73	8.79	0.13	0.04	-1.04	0.222326	0.979373	Fam134a	family with sequence similarity 134, member A	chr1	75142786 - 75147909	+	NM_001305231; NM_001305232; NM_170755; ENSMUST00000097694; ENSMUST00000186037; ENSMUST00000187901; ENSMUST00000188873; ENSMUST00000188977; ENSMUST00000189650; ENSMUST00000190240; BC038286; BC070406; OTTMUST00000124184; OTTMUST00000124185; OTTMUST00000124186; OTTMUST00000124190; OTTMUST00000124191; OTTMUST00000124192; OTTMUST00000124193; ENSMUST00000189345; OTTMUST00000124194
10347521	6.53	6.27	0.1	0.18	1.2	0.30631	0.979373	Zfand2b	zinc finger, AN1 type domain 2B	chr1	75168710 - 75171625	+	NM_001159905; NM_001159906; NM_026846; ENSMUST00000027394; ENSMUST00000160033; ENSMUST00000160282; ENSMUST00000160439; ENSMUST00000160903; ENSMUST00000161106; ENSMUST00000161657; ENSMUST00000162768; ENSMUST00000186227; BC011495; OTTMUST00000088510; OTTMUST00000088511; OTTMUST00000088512; OTTMUST00000088513; OTTMUST00000088515; OTTMUST00000088516; OTTMUST00000088517; OTTMUST00000088518; OTTMUST000…
10347531	5.12	5.12	0.28	0.14	1	0.806479	0.990624	Ankzf1	ankyrin repeat and zinc finger domain containing 1	chr1	75192135 - 75199387	+	NM_001267620; NM_026187; NR_051998; NR_051999; XM_006496507; XM_006496508; XM_011238696; XM_011238697; ENSMUST00000127625; ENSMUST00000127860; ENSMUST00000131788; ENSMUST00000134233; ENSMUST00000134378; ENSMUST00000145459; ENSMUST00000151887; ENSMUST00000152233; BC051449; BC057896; BC150879; OTTMUST00000051179; OTTMUST00000051180; OTTMUST00000051181; OTTMUST00000051183; OTTMUST00000051184; OTTMUS…
10347552	8.16	8.2	0.05	0.04	-1.02	0.71665	0.984311	Stk16	serine/threonine kinase 16	chr1	75210855 - 75215606	+	NM_001277992; NM_011494; NR_102731; XM_006496461; XM_006496462; ENSMUST00000027401; ENSMUST00000123825; ENSMUST00000126328; ENSMUST00000131738; ENSMUST00000135484; ENSMUST00000139627; ENSMUST00000142052; ENSMUST00000144355; ENSMUST00000145144; ENSMUST00000156012; ENSMUST00000186350; ENSMUST00000186492; ENSMUST00000188460; ENSMUST00000189242; ENSMUST00000189698; ENSMUST00000191108; AB017197; AB022…
10347564	6.84	6.87	0.08	0.12	-1.02	0.886706	0.994159	Dnajb2	DnaJ (Hsp40) homolog, subfamily B, member 2	chr1	75236465 - 75245692	+	NM_001159883; NM_001159884; NM_001159885; NM_020266; NM_178055; XM_006496511; XM_011238698; ENSMUST00000055223; ENSMUST00000082158; ENSMUST00000185403; ENSMUST00000185654; ENSMUST00000186600; ENSMUST00000187058; ENSMUST00000188290; ENSMUST00000188346; ENSMUST00000188628; ENSMUST00000188931; ENSMUST00000190379; ENSMUST00000190445; AB028858; BC011090; OTTMUST00000124478; OTTMUST00000124480; OTTMUST…
10347583	4.92	4.88	0.36	0.96	1.03	0.4336	0.979373	Des	desmin	chr1	75360344 - 75367716	+	NM_010043; ENSMUST00000027409; ENSMUST00000125948; ENSMUST00000144894; BC031760; OTTMUST00000046346; OTTMUST00000046347; OTTMUST00000046348
10347593	7.51	7.48	0.05	0.1	1.02	0.507389	0.979373	Speg	SPEG complex locus	chr1	75375297 - 75432433	+	NM_001085370; NM_001085371; NM_001173477; NM_007463; XM_006496400; XM_006496401; XM_006496402; XM_006496403; XM_006496404; XM_011238643; XM_011238644; XM_011238645; XM_011238646; XM_011238647; XM_011238648; XM_011238649; XM_011238650; XM_011238651; ENSMUST00000087122; ENSMUST00000113587; ENSMUST00000113588; ENSMUST00000113589; ENSMUST00000113590; ENSMUST00000122266; ENSMUST00000125118; ENSMUST000…
10347639	8.18	8.23	0.1	0.07	-1.03	0.435509	0.979373	Gmppa	GDP-mannose pyrophosphorylase A	chr1	75435984 - 75443174	+	NM_133708; XM_006496530; XM_006496531; XM_006496532; XM_006496533; XM_006496534; XM_006496535; XM_006496536; XM_006496537; XM_006496538; XM_006496539; XM_011238708; ENSMUST00000037796; ENSMUST00000113584; ENSMUST00000124539; ENSMUST00000131545; ENSMUST00000132291; ENSMUST00000133418; ENSMUST00000135453; ENSMUST00000140287; ENSMUST00000141124; ENSMUST00000143730; ENSMUST00000144874; ENSMUST0000014…
10347650	5.58	5.38	0.18	0.24	1.15	0.698836	0.983306	Asic4	acid-sensing (proton-gated) ion channel family member 4	chr1	75450450 - 75474340	+	NM_183022; ENSMUST00000037708; ENSMUST00000113577; BC055772; OTTMUST00000046351; OTTMUST00000056788
10347662	6.37	6.35	0.08	0.04	1.01	0.86512	0.992032	Tmem198	transmembrane protein 198	chr1	75479567 - 75485705	+	NM_177056; XM_011238691; ENSMUST00000050899; ENSMUST00000113575; ENSMUST00000148980; ENSMUST00000187411; BC059868; OTTMUST00000046320; OTTMUST00000046321; OTTMUST00000046322; OTTMUST00000125217
10347669	6	6.06	0.29	0.19	-1.04	0.598268	0.979373	Inha	inhibin alpha	chr1	75507077 - 75510354	+	NM_010564; XM_011238675; ENSMUST00000037330; BC056627; OTTMUST00000046355
10347672	5.86	6.12	0.37	0.06	-1.19	0.155904	0.979373	Stk11ip	serine/threonine kinase 11 interacting protein	chr1	75521546 - 75537335	+	NM_027886; XM_011238712; ENSMUST00000027414; ENSMUST00000113553; ENSMUST00000129652; ENSMUST00000129794; ENSMUST00000140963; ENSMUST00000146575; ENSMUST00000150560; ENSMUST00000156838; BC061635; OTTMUST00000046356; OTTMUST00000046357; OTTMUST00000046358; OTTMUST00000046359; OTTMUST00000046360; OTTMUST00000046362; OTTMUST00000046363; OTTMUST00000078147; ENSMUST00000154303; OTTMUST00000046361
10347697	8.03	7.97	0.14	0.06	1.04	0.843853	0.991355	Slc4a3	solute carrier family 4 (anion exchanger), member 3	chr1	75546271 - 75559083	+	NM_009208; XM_006496449; XM_006496450; XM_006496451; XM_006496452; XM_006496453; XM_006496454; XM_006496455; XM_006496456; XM_006496457; XM_006496458; XM_011238679; ENSMUST00000027415; ENSMUST00000124341; ENSMUST00000129703; ENSMUST00000132110; ENSMUST00000132612; ENSMUST00000138814; ENSMUST00000142257; ENSMUST00000145258; ENSMUST00000145516; ENSMUST00000150142; ENSMUST00000154101; ENSMUST0000018…
10347724	4.16	4.25	0.33	0.35	-1.07	0.777248	0.989218	Slc4a3	solute carrier family 4 (anion exchanger), member 3	chr1	75561001 - 75561360	+	ENSMUST00000124341; OTTMUST00000046376
10347726	2.69	2.49	0.37	0.15	1.14	0.339493	0.979373	Gm5257	predicted gene 5257 [Source:MGI Symbol;Acc:MGI:3647791]	chr1	75636408 - 75637179	+	ENSMUST00000121823
10347728	4.69	4.61	0.04	0.02	1.06	0.091296	0.979373			chr1	77050330 - 77050869	+
10347730	4.21	3.93	0.55	0.07	1.21	0.413449	0.979373			chr1	77065967 - 77066592	+
10347732	4.24	4.22	0.19	0.05	1.02	0.285466	0.979373	Gm33152	predicted gene, 33152	chr1	78201657 - 78202131	+	XR_373564; XR_865562; XR_865563
10347734	7.12	7.08	0.2	0.16	1.03	0.768868	0.988664	Sgpp2	sphingosine-1-phosphate phosphotase 2	chr1	78310345 - 78420289	+	NM_001004173; XM_006496505; XM_006496506; XM_011238695; XR_373543; XR_373544; ENSMUST00000036172; BC049995; BC147843; BC147850; OTTMUST00000123025
10347741	2.54	2.36	0.3	0.17	1.13	0.590763	0.979373	Mogat1	monoacylglycerol O-acyltransferase 1	chr1	78511891 - 78538441	+	NM_026713; XM_006497303; XM_006497305; XM_006497306; XM_011238707; XR_373930; ENSMUST00000012331; ENSMUST00000113524; ENSMUST00000125458; ENSMUST00000134947; ENSMUST00000149732; ENSMUST00000152111; AF384162; BC106135; OTTMUST00000053006; OTTMUST00000053007; OTTMUST00000053008; OTTMUST00000053009; OTTMUST00000053010
10347748	7.93	8.03	0.07	0.05	-1.07	0.106057	0.979373	Utp14b; Acsl3	UTP14, U3 small nucleolar ribonucleoprotein, homolog B (yeast); acyl-CoA synthetase long-chain family member 3	chr1	78657874 - 78706991	+	NM_001001981; NM_001033606; NM_001136222; NM_001136226; NM_028817; ENSMUST00000035779; ENSMUST00000053760; ENSMUST00000132997; ENSMUST00000134566; ENSMUST00000135642; ENSMUST00000142704; ENSMUST00000148608; ENSMUST00000151622; ENSMUST00000154777; AY316161; AY316162; BC031529; BC141102; OTTMUST00000082782; OTTMUST00000082783; OTTMUST00000082784; OTTMUST00000082785; OTTMUST00000082786; OTTMUST00000…
10347767	3.37	3.26	0.3	0.09	1.08	0.558815	0.979373	Kcne4	potassium voltage-gated channel, Isk-related subfamily, gene 4	chr1	78816921 - 78820028	+	NM_021342; ENSMUST00000057262; ENSMUST00000187432; AF076533; BC032920; BC034849; OTTMUST00000123125; OTTMUST00000123126
10347772	2.39	2.46	0.17	0.08	-1.05	0.487393	0.979373			chr1	79764050 - 79764385	+
10347774	5.12	5.31	0.15	0.13	-1.14	0.602974	0.979373	Mrpl44	mitochondrial ribosomal protein L44	chr1	79776133 - 79781444	+	NM_001081210; ENSMUST00000027464; ENSMUST00000189176; OTTMUST00000123171; OTTMUST00000123172; BC019727
10347779	1.58	1.6	0.2	0.11	-1.02	0.941941	0.996321	9830004L10Rik	RIKEN cDNA 9830004L10 gene [Source:MGI Symbol;Acc:MGI:3642808]	chr1	80191119 - 80191385	+	ENSMUST00000185548; ENSMUST00000191325
10347781	7.88	7.97	0.1	0.03	-1.06	0.641594	0.979626	Nyap2	neuronal tyrosine-phophorylated phosphoinositide 3-kinase adaptor 2	chr1	81077317 - 81341764	+	NM_172849; XM_006496485; XM_006496486; XM_006496487; XM_006496488; XM_006496489; XM_006496490; XM_011238685; XM_011238686; ENSMUST00000068275; ENSMUST00000113494; ENSMUST00000123285; ENSMUST00000123720; ENSMUST00000137862; AB429290; AK129372; BC082310; OTTMUST00000066074; OTTMUST00000066075; OTTMUST00000066076; OTTMUST00000066077; OTTMUST00000066078
10347790	2.37	2.27	0.18	0.13	1.08	0.963646	0.997934			chr1	82105563 - 82106983	+
10347792	2.3	2.48	0.26	0.1	-1.13	0.564513	0.979373	Irs1	insulin receptor substrate 1	chr1	82233107 - 82237090	+	AY169784
10347796	6.08	6.21	0.06	0.19	-1.1	0.419154	0.979373	Rhbdd1	rhomboid domain containing 1	chr1	82316597 - 82445366	+	NM_001122685; NM_029777; XM_006496574; XM_011238714; ENSMUST00000027322; ENSMUST00000140020; AY973322; BC004711; OTTMUST00000050884; OTTMUST00000050885; BC005518
10347807	3.68	3.64	0.24	0.12	1.03	0.322516	0.979373	Col4a3	collagen, type IV, alpha 3	chr1	82586976 - 82721268	+	NM_007734; ENSMUST00000113457; ENSMUST00000125563; ENSMUST00000141994; ENSMUST00000152664; AF169387; OTTMUST00000051474; OTTMUST00000051475; OTTMUST00000051476; OTTMUST00000051477
10347860	4.7	4.73	0.05	0.11	-1.02	0.403099	0.979373	n-R5s213	nuclear encoded rRNA 5S 213 [Source:MGI Symbol;Acc:MGI:4422078]	chr1	82635000 - 82635114	+	ENSMUST00000083121
10347862	9.82	9.89	0.05	0.05	-1.05	0.376094	0.979373	Mff	mitochondrial fission factor	chr1	82724918 - 82752394	+	NM_001310695; NM_001310697; NM_001310699; NM_029409; XM_006496556; XM_006496557; XM_006496558; XM_006496559; XM_006496560; XM_006496562; XM_006496563; XM_006496564; XM_006496565; XM_006496566; XM_006496567; XM_006496568; XM_006496569; XM_006496572; ENSMUST00000073025; ENSMUST00000078332; ENSMUST00000159279; ENSMUST00000160044; ENSMUST00000160632; ENSMUST00000160744; ENSMUST00000160750; ENSMUST000…
10347873	10.06	10.03	0.01	0.02	1.02	0.317705	0.979373	Agfg1	ArfGAP with FG repeats 1	chr1	82839483 - 82896275	+	NM_001310713; NM_010472; XM_006496430; XM_006496431; XM_006496432; XM_006496433; XM_006496434; XM_006496435; XM_006496436; XM_006496438; XM_006496439; XM_006496440; XR_373537; XR_865549; ENSMUST00000063380; ENSMUST00000113444; ENSMUST00000186043; ENSMUST00000186302; ENSMUST00000187899; ENSMUST00000189220; ENSMUST00000190046; ENSMUST00000190052; BC031154; OTTMUST00000123309; OTTMUST00000123310; OT…
10347888	3.81	3.64	0.2	0.25	1.13	0.184696	0.979373	Ccl20	chemokine (C-C motif) ligand 20	chr1	83116782 - 83126677	+	NM_001159738; NM_016960; XM_006496447; XM_006496448; ENSMUST00000027351; ENSMUST00000113437; ENSMUST00000186832; AB015136; AF053313; AF099052; BC028504; OTTMUST00000040227; OTTMUST00000040228; OTTMUST00000123323
10347895	2.3	2.58	0.17	0.17	-1.21	0.291508	0.979373	Daw1	dynein assembly factor with WDR repeat domains 1	chr1	83159762 - 83210570	+	NM_027725; NR_027636; XM_006496547; XM_006496548; XM_006496549; XM_006496550; XM_011238710; XM_011238711; XR_373545; ENSMUST00000065403; ENSMUST00000065436; ENSMUST00000113436; ENSMUST00000133079; ENSMUST00000149342; BC145995; OTTMUST00000055298; OTTMUST00000055299; OTTMUST00000055300; OTTMUST00000064965; OTTMUST00000064966
10347910	6.89	6.97	0.09	0.14	-1.06	0.29173	0.979373	Fbxo36	F-box protein 36	chr1	84839855 - 84900484	+	NM_025386; XM_006496520; ENSMUST00000097672; ENSMUST00000139562; ENSMUST00000143656; ENSMUST00000151737; BC049581; OTTMUST00000050898; OTTMUST00000050899; OTTMUST00000050900; OTTMUST00000050901
10347915	2.42	2.5	0.03	0.1	-1.06	0.077846	0.979373	Gm15433	predicted pseudogene 15433	chr1	84963669 - 84964559	+	XM_003084455
10347917	10.89	10.9	0.01	0.03	-1.01	0.690686	0.982336	Rpl19-ps1	ribosomal protein L19, pseudogene 1	chr1	85012107 - 85012787	+	OTTMUST00000051265
10347919	2.82	2.55	0.26	0.08	1.2	0.636938	0.979626	Gm10553	predicted gene 10553 [Source:MGI Symbol;Acc:MGI:3642178]	chr1	85100164 - 85100535	+	ENSMUST00000097669
10347921	2.66	2.8	0.2	0.29	-1.1	0.669935	0.981441	A530040E14Rik	RIKEN cDNA A530040E14 gene	chr1	85111488 - 85114025	+	BC100303
10347925	2.42	2.57	0.02	0.11	-1.1	0.209254	0.979373	Gm7609	predicted pseudogene 7609	chr1	85202224 - 85213540	+	NM_001081746; XM_006496521; XM_006496522; XM_006496523; XM_006496524; XM_006496525
10347928	3.88	3.58	0.3	0.12	1.23	0.175523	0.979373	LOC105243966; Gm16026	uncharacterized LOC105243966; predicted pseudogene 16026 [Source:MGI Symbol;Acc:MGI:3783243]	chr1	85275107 - 85277020	+	XR_865591; ENSMUST00000094774; ENSMUST00000159695; ENSMUST00000162652; ENSMUST00000162923; ENSMUST00000163068
10347931	4	3.83	0.13	0.13	1.12	0.19139	0.979373	G530012D18Rik	RIKEN cDNA G530012D1 gene [Source:MGI Symbol;Acc:MGI:3642025]	chr1	85575676 - 85577295	+	ENSMUST00000178024
10347933	5.64	5.62	0.11	0.09	1.01	0.595002	0.979373	Sp140	Sp140 nuclear body protein	chr1	85600703 - 85645037	+	NM_001013817; XM_011248047; XM_011248048; XM_011248049; XR_387180; XR_878324; ENSMUST00000080204; ENSMUST00000113385; ENSMUST00000159234; ENSMUST00000160119; ENSMUST00000161497; ENSMUST00000162925; BC069971; OTTMUST00000074815; OTTMUST00000074816; OTTMUST00000074817; OTTMUST00000074899; OTTMUST00000074900; OTTMUST00000074901
10347948	4.66	4.4	0.04	0.15	1.19	0.083227	0.979373	Sp100	nuclear antigen Sp100	chr1	85650014 - 85709448	+	NM_001313712; NM_001313713; NM_001313714; NM_013673; XM_006529280; XM_006529281; XM_006529282; XM_006529283; XM_006529284; XM_006529285; XM_006529286; XM_006529288; XM_011247950; ENSMUST00000054279; ENSMUST00000066427; ENSMUST00000129951; ENSMUST00000132641; ENSMUST00000134283; ENSMUST00000140758; ENSMUST00000141709; ENSMUST00000145440; ENSMUST00000147552; ENSMUST00000150967; ENSMUST00000153574; …
10347968	3.39	3.52	0.02	0.01	-1.1	0.000848	0.320983	Sp100	nuclear antigen Sp100	chr1	85674879 - 85674985	+	ENSMUST00000145440; OTTMUST00000074497
10347970	8.97	8.99	0.11	0.03	-1.01	0.240669	0.979373	Cab39	calcium binding protein 39	chr1	85793785 - 85850365	+	NM_133781; XM_006529090; XM_006529091; XM_011247907; ENSMUST00000097666; ENSMUST00000113360; ENSMUST00000126962; ENSMUST00000130754; ENSMUST00000187623; BC020041; OTTMUST00000051256; OTTMUST00000051257; OTTMUST00000051258; OTTMUST00000051259; OTTMUST00000123468
10347980	11.4	11.42	0.06	0.03	-1.01	0.422586	0.979373	Itm2c	integral membrane protein 2C	chr1	85894565 - 85908692	+	NM_022417; ENSMUST00000027425; ENSMUST00000139837; ENSMUST00000185569; AB030199; AF272044; AF282981; BC012952; OTTMUST00000074348; OTTMUST00000074349; OTTMUST00000123471
10347988	4.41	4.56	0.28	0.16	-1.11	0.634311	0.979626	4933407L21Rik	RIKEN cDNA 4933407L21 gene	chr1	85929004 - 85931525	+	NR_037692
10347992	4.07	3.91	0.15	0.08	1.11	0.204678	0.979373	Spata3	spermatogenesis associated 3	chr1	86021943 - 86029958	+	NM_001122732; NM_027029; NM_027300; NM_028647; XM_011248071; XM_011248072; XR_878326; ENSMUST00000052854; ENSMUST00000113344; ENSMUST00000125083; ENSMUST00000129169; ENSMUST00000130504; ENSMUST00000131151; ENSMUST00000135440; ENSMUST00000149469; ENSMUST00000152501; ENSMUST00000153247; ENSMUST00000159876; AF399971; BC048516; BC061025; EF546784; EU259321; OTTMUST00000066171; OTTMUST00000066172; OTT…
10348000	6.13	6.25	0.05	0.06	-1.09	0.055046	0.979373	2810459M11Rik	RIKEN cDNA 2810459M11 gene	chr1	86046268 - 86055455	+	NM_001144992; NM_001144993; ENSMUST00000027429; ENSMUST00000165824; BC137675; BC144821
10348004	10	10.02	0.01	0.02	-1.01	0.76737	0.988286	Psmd1	proteasome (prosome, macropain) 26S subunit, non-ATPase, 1	chr1	86064619 - 86139295	+	NM_027357; ENSMUST00000027432; ENSMUST00000127104; ENSMUST00000133480; ENSMUST00000139715; ENSMUST00000147807; ENSMUST00000149946; ENSMUST00000152184; ENSMUST00000189234; BC138526; BC138527; OTTMUST00000085651; OTTMUST00000085652; OTTMUST00000085664; OTTMUST00000085665; OTTMUST00000085666; OTTMUST00000085667; OTTMUST00000085669; OTTMUST00000123477; ENSMUST00000143200; OTTMUST00000085663
10348030	5.26	4.69	0.2	0.08	1.48	0.020298	0.979373			chr1	86091118 - 86091203	+
10348032	6.84	6.89	0.02	0.07	-1.03	0.077666	0.979373	Armc9	armadillo repeat containing 9	chr1	86154792 - 86334632	+	NM_001310702; NM_027456; NM_030184; XM_006529952; XM_006529953; XM_006529954; XM_006529956; XM_006529957; XM_006529958; XM_006529959; XM_006529960; XM_011248111; XM_011248112; XR_387199; XR_387200; XR_387201; XR_387202; ENSMUST00000027434; ENSMUST00000113309; ENSMUST00000123618; ENSMUST00000126579; ENSMUST00000131412; ENSMUST00000134858; ENSMUST00000135973; ENSMUST00000150059; ENSMUST00000153389;…
10348062	4.58	4.55	0.2	0.08	1.02	0.822801	0.990819	B3gnt7	UDP-GlcNAc:betaGal beta-1,3-N-acetylglucosaminyltransferase 7	chr1	86303244 - 86307305	+	NM_145222; ENSMUST00000113306; ENSMUST00000188695; ENSMUST00000189618; AF502429; BC031187; BC060507; OTTMUST00000123556; OTTMUST00000123557; OTTMUST00000123559
10348070	4.56	4.56	0.14	0.14	1	0.300634	0.979373	C130036L24Rik	RIKEN cDNA C130036L24 gene	chr1	86359076 - 86359961	+	NR_015507
10348072	5.28	5.26	0.3	0.03	1.01	0.836407	0.991355	C130036L24Rik	RIKEN cDNA C130036L24 gene [Source:MGI Symbol;Acc:MGI:2441877]	chr1	86372010 - 86372510	+	ENSMUST00000137643
10348074	4.05	4.25	0.4	0.33	-1.15	0.930194	0.995184	1700019O17Rik	RIKEN cDNA 1700019O17 gene	chr1	86426329 - 86428049	+	NM_027966; ENSMUST00000046004; BC100497; BC145753
10348076	3.18	2.99	0.05	0.11	1.14	0.041408	0.979373	Rpl30-ps6	ribosomal protein L30, pseudogene 6	chr1	86473659 - 86474006	+	OTTMUST00000123571
10348078	10	9.95	0.12	0.05	1.03	0.399364	0.979373	Ptma	prothymosin alpha	chr1	86526725 - 86530698	+	NM_008972; ENSMUST00000045897; ENSMUST00000186255; ENSMUST00000186932; ENSMUST00000188533; ENSMUST00000188699; BC081453; BC083135; BC085171; OTTMUST00000123572; OTTMUST00000123574; OTTMUST00000123575; OTTMUST00000123576; OTTMUST00000123577
10348087	7.7	7.75	0.06	0.07	-1.04	0.41697	0.979373	Cops7b	COP9 (constitutive photomorphogenic) homolog, subunit 7b (Arabidopsis thaliana)	chr1	86587100 - 86606500	+	NM_172974; XM_006529623; XM_006529624; XM_006529625; XM_011248009; XM_011248010; ENSMUST00000027446; ENSMUST00000121534; ENSMUST00000122884; ENSMUST00000127219; ENSMUST00000138280; ENSMUST00000149542; AF071317; BC012659; OTTMUST00000067485; OTTMUST00000067486; OTTMUST00000067487; OTTMUST00000067488; OTTMUST00000067546
10348096	7.83	7.77	0.06	0.07	1.04	0.718636	0.984358	Dis3l2	DIS3 mitotic control homolog (S. cerevisiae)-like 2	chr1	86703819 - 87050095	+	NM_001172157; NM_153530; XM_006529298; XM_006529300; XM_006529301; ENSMUST00000065694; ENSMUST00000168237; ENSMUST00000188121; ENSMUST00000189044; ENSMUST00000190618; BC036177; OTTMUST00000123632; OTTMUST00000123633; OTTMUST00000123634; OTTMUST00000123635; OTTMUST00000123636
10348119	1.98	2.08	0.34	0.14	-1.08	0.974031	0.999416	Akp-ps1	alkaline phosphatase pseudogene 1	chr1	87068030 - 87071005	+	OTTMUST00000123649
10348131	4.26	4.22	0.04	0.06	1.03	0.407215	0.979373	Akp3	alkaline phosphatase 3, intestine, not Mn requiring	chr1	87125008 - 87127912	+	NM_007432; ENSMUST00000044878; ENSMUST00000187662; BC145627; OTTMUST00000123669; OTTMUST00000123670
10348144	4.22	4.13	0.24	0.01	1.07	0.161017	0.979373	Prss56	protease, serine 56	chr1	87186665 - 87188403	+	NM_027084; XM_006529858; XM_006529859; XM_006529860; ENSMUST00000044533; JF323950; JF698684; OTTMUST00000084503
10348150	3.33	3.24	0.11	0.15	1.07	0.504061	0.979373	Chrnd	cholinergic receptor, nicotinic, delta polypeptide	chr1	87190637 - 87200070	+	NM_021600; ENSMUST00000073252; ENSMUST00000186373; ENSMUST00000189970; BC052153; BC141376; BC141387; K02582; L10076; OTTMUST00000123728; OTTMUST00000123729; OTTMUST00000123730
10348166	3.96	3.78	0.28	0.04	1.13	0.191623	0.979373	Chrng	cholinergic receptor, nicotinic, gamma polypeptide	chr1	87205810 - 87212694	+	NM_009604; XM_006529078; ENSMUST00000027470; ENSMUST00000185763; ENSMUST00000186038; ENSMUST00000188796; ENSMUST00000189392; JN164665; JN164666; M30514; OTTMUST00000123731; OTTMUST00000123732; OTTMUST00000123733; OTTMUST00000123734; OTTMUST00000123735; X03819
10348180	7.7	7.69	0.04	0.04	1.01	0.145551	0.979373	Eif4e2	eukaryotic translation initiation factor 4E member 2	chr1	87213914 - 87240488	+	NM_001039169; NM_001039170; NM_023314; XM_006529669; XM_006529670; XM_006529671; XM_006529673; XM_006529674; ENSMUST00000050876; ENSMUST00000076362; ENSMUST00000113230; ENSMUST00000113231; ENSMUST00000113232; ENSMUST00000113233; ENSMUST00000113235; ENSMUST00000123735; AF068116; BC028903; BC045153; BC049077; OTTMUST00000051659; OTTMUST00000051660; OTTMUST00000051661; OTTMUST00000051662; OTTMUST000…
10348194	8.86	8.76	0.16	0.21	1.08	0.68587	0.982066	Efhd1	EF hand domain containing 1	chr1	87264363 - 87310841	+	NM_028889; XR_387203; ENSMUST00000027472; ENSMUST00000118687; ENSMUST00000150831; BC019531; BC085088; OTTMUST00000073234; OTTMUST00000073235; OTTMUST00000073236
10348201	8.04	8.09	0.11	0.04	-1.04	0.878317	0.993707	Gigyf2	GRB10 interacting GYF protein 2	chr1	87327042 - 87450796	+	NM_001110212; NM_146112; XM_006529464; XM_006529465; XM_006529466; XM_006529467; XM_006529468; XM_006529469; XM_006529470; XR_387164; ENSMUST00000027475; ENSMUST00000164992; ENSMUST00000172736; ENSMUST00000172776; ENSMUST00000172794; ENSMUST00000172964; ENSMUST00000172976; ENSMUST00000173148; ENSMUST00000173152; ENSMUST00000173173; ENSMUST00000173235; ENSMUST00000173636; ENSMUST00000173663; ENSMU…
10348234	4.52	4.99	0.16	0.07	-1.38	0.015633	0.979373	Neu2	neuraminidase 2	chr1	87443652 - 87597845	+	NM_001160163; NM_001160164; NM_001160165; NM_015750; XM_006529524; ENSMUST00000070898; ENSMUST00000163606; ENSMUST00000164128; ENSMUST00000165109; ENSMUST00000166055; ENSMUST00000166259; ENSMUST00000172222; AB028023; AB048604; BC026408; BC105657; BC105658; BC105659; BC105661; OTTMUST00000094288; OTTMUST00000094289; OTTMUST00000094290; OTTMUST00000094291; OTTMUST00000094292; OTTMUST00000094293
10348240	3.7	3.7	0.05	0.14	-1	0.98444	0.999486	3110079O15Rik	RIKEN cDNA 3110079O15 gene	chr1	87470263 - 87475481	+	NM_028473; XM_006529895; ENSMUST00000027476; ENSMUST00000191095; BC115669; BC115670; KM657818
10348244	6.52	4.39	0.18	0.01	4.36	3.8e-05	0.066029	Inpp5d	inositol polyphosphate-5-phosphatase D	chr1	87620362 - 87720503	+	NM_001110192; NM_001110193; NM_010566; NR_122078; XM_006529149; XM_006529150; XM_006529151; XM_006529152; XM_006529154; ENSMUST00000042275; ENSMUST00000072999; ENSMUST00000163222; ENSMUST00000163548; ENSMUST00000163576; ENSMUST00000164592; ENSMUST00000165554; ENSMUST00000167032; ENSMUST00000168783; ENSMUST00000169754; ENSMUST00000170300; AF125996; AF184912; AF184913; AF228679; BC108328; OTTMUST00…
10348277	6.82	6.83	0.04	0.07	-1.01	0.953182	0.997438	Atg16l1	autophagy related 16-like 1 (S. cerevisiae)	chr1	87756071 - 87792425	+	NM_001205391; NM_001205392; NM_029846; XM_006529950; XR_387198; ENSMUST00000027512; ENSMUST00000113186; ENSMUST00000113190; ENSMUST00000127884; ENSMUST00000129431; ENSMUST00000133072; ENSMUST00000134603; ENSMUST00000137638; ENSMUST00000139628; ENSMUST00000144047; ENSMUST00000151037; AB087879; AB087880; AB087881; AB476646; AK131120; BC049122; OTTMUST00000039677; OTTMUST00000039678; OTTMUST00000039…
10348299	3.78	3.73	0.13	0.21	1.04	0.843682	0.991355			chr1	87796467 - 87796817	+
10348301	3.92	3.98	0.15	0.03	-1.04	0.663618	0.981425	Sag	S-antigen, retina and pineal gland (arrestin)	chr1	87803680 - 87845158	+	NM_009118; XM_006529271; XM_006529272; XM_006529273; XM_006529274; XM_011247944; ENSMUST00000077772; ENSMUST00000128761; ENSMUST00000130886; ENSMUST00000136708; ENSMUST00000144334; ENSMUST00000145385; ENSMUST00000155393; ENSMUST00000156381; ENSMUST00000177757; AY651760; BC016498; M24086; OTTMUST00000051793; OTTMUST00000051794; OTTMUST00000051795; OTTMUST00000051796; OTTMUST00000051797; OTTMUST000…
10348321	7.55	7.51	0.07	0.06	1.03	0.322784	0.979373	Dgkd	diacylglycerol kinase, delta	chr1	87853301 - 87944490	+	NM_177646; XM_006529471; XM_006529472; XM_006529473; XM_006529474; XM_006529476; XM_011247987; XM_011247988; XM_011247989; ENSMUST00000027517; ENSMUST00000185260; ENSMUST00000189448; ENSMUST00000189726; ENSMUST00000190061; ENSMUST00000190243; ENSMUST00000191589; BC048957; OTTMUST00000123739; OTTMUST00000123740; OTTMUST00000123741; OTTMUST00000123742; OTTMUST00000123743; OTTMUST00000123744; OTTMUS…
10348354	3.43	3.49	0.12	0.11	-1.04	0.999805	1	Ugt1a2; Ugt1a6a; Ugt1a6b; Ugt1a10; Ugt1a7c; Ugt1a5; Ugt1a9; Ugt1a1	UDP glucuronosyltransferase 1 family, polypeptide A2; UDP glucuronosyltransferase 1 family, polypeptide A6A; UDP glucuronosyltransferase 1 family, polypeptide A6B; UDP glycosyltransferase 1 family, polypeptide A10; UDP glucuronosyltransferase 1 family, polypeptide A7C; UDP glucuronosyltransferase 1 family, polypeptide A5; UDP glucuronosyltransferase 1 family, polypeptide A9; UDP glucuronosyltrans…	chr1	88025211 - 88220002	+	NM_013701; NM_145079; NM_201410; NM_201641; NM_201642; NM_201643; NM_201644; NM_201645; XM_006544485; XM_011238184; ENSMUST00000014263; ENSMUST00000049289; ENSMUST00000058237; ENSMUST00000073049; ENSMUST00000073772; ENSMUST00000097659; ENSMUST00000113134; ENSMUST00000113135; ENSMUST00000113137; ENSMUST00000113138; ENSMUST00000113142; ENSMUST00000124852; ENSMUST00000126203; ENSMUST00000138182; ENS…
10348376	3	2.91	0.27	0.06	1.06	0.85665	0.992032	Mroh2a	maestro heat-like repeat family member 2A	chr1	88258951 - 88261879	+	NM_001281466; XM_006529040; XM_006529041; XM_006529042; XM_006529043; XM_006529044; XM_006529045; XM_006529046; ENSMUST00000061013; ENSMUST00000113130; ENSMUST00000135948; OTTMUST00000049203; OTTMUST00000049205
10348378	2.64	2.54	0.23	0.17	1.07	0.851848	0.992032	Trpm8	transient receptor potential cation channel, subfamily M, member 8	chr1	88303282 - 88388851	+	NM_134252; XM_006529225; XM_006529226; XM_006529227; XM_006529228; XM_006529229; XM_006529230; XR_387150; ENSMUST00000040210; ENSMUST00000113114; ENSMUST00000148138; ENSMUST00000171176; AF481480; AY095352; BC117934; OTTMUST00000046774; OTTMUST00000046902; OTTMUST00000046903
10348410	2.77	2.8	0.15	0.09	-1.02	0.76236	0.987237	Spp2	secreted phosphoprotein 2	chr1	88407019 - 88426438	+	NM_029269; XM_006529918; ENSMUST00000027518; ENSMUST00000176708; ENSMUST00000189225; BC027494; OTTMUST00000049220; OTTMUST00000103327; OTTMUST00000123864
10348420	2.7	2.63	0.12	0.15	1.05	0.558444	0.979373	Gm4753	predicted gene 4753 [Source:MGI Symbol;Acc:MGI:3648193]	chr1	88932357 - 88933570	+	ENSMUST00000188327
10348424	5.95	5.9	0.08	0.06	1.03	0.223627	0.979373	Sh3bp4	SH3-domain binding protein 4	chr1	89070415 - 89153799	+	NM_133816; XM_006529975; ENSMUST00000066279; ENSMUST00000123745; BC012284; BC034733; OTTMUST00000072746; OTTMUST00000072747
10348432	8.87	8.81	0.06	0.02	1.04	0.180353	0.979373	Agap1	ArfGAP with GTPase domain, ankyrin repeat and PH domain 1	chr1	89454811 - 89895282	+	NM_001037136; NM_178119; ENSMUST00000027521; ENSMUST00000074945; ENSMUST00000185417; ENSMUST00000190096; OTTMUST00000123971; OTTMUST00000123972; OTTMUST00000123973; OTTMUST00000123974
10348451	4.8	4.86	0.27	0.32	-1.04	0.911	0.994873	Ackr3	atypical chemokine receptor 3	chr1	90204003 - 90216288	+	NM_001271607; NM_007722; ENSMUST00000065587; ENSMUST00000159654; AF000236; BC015254; OTTMUST00000072324; OTTMUST00000072325
10348456	9.04	9.02	0.19	0.09	1.02	0.562488	0.979373	Cops8	COP9 (constitutive photomorphogenic) homolog, subunit 8 (Arabidopsis thaliana)	chr1	90602981 - 90613341	+	NM_133805; XM_006529064; ENSMUST00000036153; ENSMUST00000186152; ENSMUST00000186750; ENSMUST00000186882; ENSMUST00000189107; ENSMUST00000189309; ENSMUST00000190057; ENSMUST00000190700; ENSMUST00000191510; AF482000; BC017690; BC021488; BC024421; OTTMUST00000124087; OTTMUST00000124088; OTTMUST00000124089; OTTMUST00000124090; OTTMUST00000124091; OTTMUST00000124092; OTTMUST00000124093; OTTMUST0000012…
10348468	2.29	2.18	0.25	0.2	1.08	0.924224	0.995086	Gm9991	predicted gene 9991	chr1	90675161 - 90679793	+	XR_878398
10348471	3.77	3.59	0.25	0.03	1.14	0.225216	0.979373	Mlph	melanophilin	chr1	90915103 - 90951142	+	NM_053015; XM_006529231; ENSMUST00000027528; ENSMUST00000125149; ENSMUST00000136220; AB057759; AF384098; BC150804; OTTMUST00000053516; OTTMUST00000053517; OTTMUST00000053518
10348489	4.69	4.38	0.44	0.09	1.24	0.341206	0.979373	Prlh	prolactin releasing hormone	chr1	90953105 - 90954012	+	NM_001101647; XM_006529772; ENSMUST00000166281; FJ424613; OTTMUST00000124106
10348493	6.35	6.35	0.11	0.13	-1	0.791776	0.990218	Lrrfip1	leucine rich repeat (in FLII) interacting protein 1	chr1	90998804 - 91128918	+	NM_001111311; NM_001111312; NM_001310732; NM_008515; XM_006529175; XM_006529176; XM_006529177; XM_006529178; XM_006529179; XM_006529180; XM_006529181; XM_006529182; XM_006529183; XM_006529184; XM_006529185; XM_006529186; XM_006529187; XM_006529188; XM_006529189; XM_006529190; XM_006529191; XM_006529192; XM_006529193; XM_006529194; XM_006529195; XM_006529196; XM_006529197; XM_006529198; XM_0065291…
10348521	1.89	1.94	0.22	0.16	-1.03	0.650133	0.979626	Rbm44	RNA binding motif protein 44	chr1	91145103 - 91170795	+	NM_001033408; XM_006529702; XM_006529703; XM_006529704; ENSMUST00000094698; ENSMUST00000185229; ENSMUST00000188818; ENSMUST00000190965; BC150950; OTTMUST00000124265; OTTMUST00000124266; OTTMUST00000124267; OTTMUST00000124268
10348537	6.64	6.58	0.17	0.15	1.04	0.523331	0.979373	Ramp1	receptor (calcitonin) activity modifying protein 1	chr1	91179823 - 91225196	+	NM_001168392; NM_016894; NM_178401; XM_006529747; XM_011248050; ENSMUST00000097648; ENSMUST00000165855; ENSMUST00000188475; AB019046; AF146522; AF209904; BC012644; BC025570; OTTMUST00000124270; OTTMUST00000124271; OTTMUST00000124272
10348547	5.17	5.24	0.07	0.1	-1.05	0.995497	0.999486	Ube2f	ubiquitin-conjugating enzyme E2F (putative)	chr1	91250566 - 91285924	+	NM_026454; XM_006529836; XM_006529837; XM_006529838; XM_006529839; XM_006529840; XM_011248067; ENSMUST00000059743; ENSMUST00000171112; ENSMUST00000171165; ENSMUST00000178627; ENSMUST00000185697; ENSMUST00000185950; ENSMUST00000188576; ENSMUST00000191368; ENSMUST00000191533; BC006057; BC016117; OTTMUST00000124275; OTTMUST00000124276; OTTMUST00000124277; OTTMUST00000124278; OTTMUST00000124279; OTTM…
10348556	1.4	1.39	0.33	0.37	1	0.636523	0.979626	LOC102639127; Gm7785	zinc finger protein 330 pseudogene; predicted gene 7785 [Source:MGI Symbol;Acc:MGI:3645449]	chr1	91296045 - 91296936	+	XR_387264; XR_398729; ENSMUST00000117121
10348558	6.24	6.14	0.05	0.1	1.07	0.077188	0.979373	Scly	selenocysteine lyase	chr1	91298338 - 91321080	+	NM_016717; XM_006529743; XM_006529744; XM_006529745; XM_006529746; XR_387181; ENSMUST00000027532; ENSMUST00000123651; ENSMUST00000124832; ENSMUST00000137074; ENSMUST00000142488; ENSMUST00000142802; ENSMUST00000145843; ENSMUST00000147523; ENSMUST00000153621; ENSMUST00000154045; AF175407; BC019879; BC021389; OTTMUST00000053551; OTTMUST00000053552; OTTMUST00000053553; OTTMUST00000053554; OTTMUST0000…
10348570	4.12	3.78	0.33	0.05	1.27	0.231125	0.979373	Espnl	espin-like	chr1	91322075 - 91348303	+	NM_001033292; XM_006529482; ENSMUST00000088904; ENSMUST00000176156; OTTMUST00000054456; OTTMUST00000111144
10348580	2.67	2.51	0.11	0.11	1.12	0.080727	0.979373	Klhl30	kelch-like 30	chr1	91351073 - 91362404	+	NM_027551; ENSMUST00000027533; BC115428; BC115429; OTTMUST00000066168
10348590	2.73	2.87	0.21	0.04	-1.11	0.279838	0.979373	Fam132b	family with sequence similarity 132, member B	chr1	91366430 - 91374217	+	NM_173395; XM_006529484; XM_006529485; XM_006529487; ENSMUST00000086861; ENSMUST00000190998; BC056923; HQ285249; OTTMUST00000124285; OTTMUST00000124286
10348600	5.44	5.25	0.14	0.05	1.14	0.375748	0.979373	Traf3ip1	TRAF3 interacting protein 1	chr1	91494667 - 91528525	+	NM_028718; XM_006529896; XM_006529897; XM_006529898; XM_006529899; XR_878327; ENSMUST00000047242; ENSMUST00000187588; ENSMUST00000189341; AY613437; BC046538; BC117868; OTTMUST00000124305; OTTMUST00000124306; OTTMUST00000124307
10348618	7.42	7.42	0.05	0.05	-1	0.952189	0.997438	Asb1	ankyrin repeat and SOCS box-containing 1	chr1	91540565 - 91559590	+	NM_001039126; NM_023046; XM_006529789; XM_006529790; ENSMUST00000027538; ENSMUST00000086843; ENSMUST00000185718; ENSMUST00000186068; ENSMUST00000188081; ENSMUST00000188879; ENSMUST00000190484; BC034869; KC789642; OTTMUST00000124308; OTTMUST00000124309; OTTMUST00000124311; OTTMUST00000124312; OTTMUST00000124313; OTTMUST00000124314; OTTMUST00000124315
10348632	5.31	5.26	0.11	0.12	1.04	0.435011	0.979373	Twist2	twist basic helix-loop-helix transcription factor 2	chr1	91801461 - 91848028	+	NM_007855; ENSMUST00000007949; ENSMUST00000186075; BC090636; OTTMUST00000052122; OTTMUST00000124403; U36384
10348635	2.88	2.82	0.2	0.23	1.04	0.710339	0.983831	Olfr1413	olfactory receptor 1413	chr1	92573125 - 92574206	+	NM_147037; ENSMUST00000074859; BC116898; OTTMUST00000124430
10348637	3.3	3.03	0.64	0.1	1.21	0.330922	0.979373	Olfr1412	olfactory receptor 1412	chr1	92588332 - 92589297	+	NM_146277; ENSMUST00000062964; BC125241; OTTMUST00000124433
10348639	3.53	3.65	0.03	0.14	-1.08	0.195532	0.979373	Olfr1411	olfactory receptor 1411	chr1	92596521 - 92597492	+	NM_146490; ENSMUST00000190844; BC128013; OTTMUST00000124434
10348641	3.66	3.87	0.54	0.19	-1.16	0.822339	0.990819	Olfr1410	olfactory receptor 1410	chr1	92607839 - 92608847	+	NM_146491; ENSMUST00000073748; ENSMUST00000079790; BC106991; BC106992; OTTMUST00000124435
10348643	2.77	2.76	0.14	0.14	1.01	0.891901	0.994159	Olfr12	olfactory receptor 12	chr1	92619881 - 92620936	+	NM_206896; ENSMUST00000081274; BC120559; BC120561; OTTMUST00000124436
10348645	3.88	3.79	0.39	0.12	1.06	0.44541	0.979373	Gpr35	G protein-coupled receptor 35	chr1	92786954 - 92986391	+	NM_001104529; NM_001271766; NM_022320; XM_006529777; XM_006529778; XM_006529779; XM_006529780; XM_006529781; XM_011248053; ENSMUST00000027489; ENSMUST00000064480; ENSMUST00000169198; ENSMUST00000186298; ENSMUST00000189697; AF200349; BC027429; OTTMUST00000124554; OTTMUST00000124555; OTTMUST00000124556; OTTMUST00000124557; OTTMUST00000124558; ENSMUST00000185421; OTTMUST00000124553
10348653	7.79	7.85	0.14	0.14	-1.04	0.62695	0.979626	Gpc1	glypican 1	chr1	92831686 - 92860196	+	NM_016696; XM_006529142; XM_011247925; ENSMUST00000045970; ENSMUST00000190215; ENSMUST00000190586; ENSMUST00000190677; ENSMUST00000191373; AF185613; BC062902; OTTMUST00000124440; OTTMUST00000124441; OTTMUST00000124442; OTTMUST00000124443; OTTMUST00000124444
10348664	4.8	4.94	0.11	0.2	-1.1	0.549295	0.979373	Mir149	microRNA 149	chr1	92850378 - 92850443	+	NR_029559
10348666	6.73	6.84	0.17	0.08	-1.08	0.965201	0.998358	Dusp28	dual specificity phosphatase 28	chr1	92906989 - 92908620	+	NM_175118; ENSMUST00000060913; BC119127; OTTMUST00000124550
10348670	6.95	6.84	0.05	0.08	1.08	0.109355	0.979373	Rnpepl1	arginyl aminopeptidase (aminopeptidase B)-like 1	chr1	92911405 - 92920580	+	NM_181405; XM_011247893; XM_011247894; XM_011247895; XM_011247896; ENSMUST00000027487; ENSMUST00000178116; ENSMUST00000178361; ENSMUST00000178662; ENSMUST00000178778; ENSMUST00000178816; ENSMUST00000179127; ENSMUST00000179531; ENSMUST00000179837; ENSMUST00000179854; ENSMUST00000179993; ENSMUST00000180306; BC024079; BC031789; OTTMUST00000111572; OTTMUST00000111573; OTTMUST00000111574; OTTMUST00000…
10348682	6.06	6.17	0.1	0.17	-1.08	0.263073	0.979373	Capn10	calpain 10	chr1	92934376 - 92947948	+	NM_011796; ENSMUST00000027488; ENSMUST00000117814; ENSMUST00000128429; ENSMUST00000136598; ENSMUST00000152983; ENSMUST00000153828; ENSMUST00000187342; AF089089; AF126867; BC005681; BC010969; OTTMUST00000065210; OTTMUST00000065211; OTTMUST00000065212; OTTMUST00000065213; OTTMUST00000065214; OTTMUST00000065215; OTTMUST00000124552
10348697	3.47	3.58	0.1	0.19	-1.08	0.964792	0.998254	Aqp12	aquaporin 12	chr1	93006325 - 93012269	+	NM_001159658; NM_177587; ENSMUST00000059676; AB084104; BC107212; BC107213; OTTMUST00000124560
10348702	2.96	2.93	0.1	0.19	1.02	0.750462	0.986756	Agxt	alanine-glyoxylate aminotransferase	chr1	93135245 - 93145421	+	NM_001276710; NM_016702; ENSMUST00000027491; ENSMUST00000190603; ENSMUST00000191039; AF027730; BC025799; OTTMUST00000124577; OTTMUST00000124578; OTTMUST00000124579
10348713	3.41	3.61	0.17	0.29	-1.15	0.402207	0.979373	Crocc2	ciliary rootlet coiled-coil, rootletin family member 2	chr1	93181108 - 93223771	+	NM_001310428; XM_006529983; XM_006529984; XM_006529985; XM_006529986; XM_006529987; XM_006529989; XM_006529990; XM_006529991; XM_006529992; XM_006529993; XM_006529994; XM_006543496; XM_006543497; XM_006543498; XM_006543499; XM_006543500; XM_006543502; XM_006543503; XM_006543504; XM_006543505; XM_006543506; XM_006543507; ENSMUST00000138595
10348739	5.02	5.19	0.16	0.16	-1.12	0.083115	0.979373	Sned1	sushi, nidogen and EGF-like domains 1	chr1	93235841 - 93301065	+	NM_172463; XM_006529317; XM_006529318; XM_006529319; XM_006529320; XM_011247957; XR_387153; ENSMUST00000062202; ENSMUST00000163688; ENSMUST00000165843; ENSMUST00000165883; ENSMUST00000168122; ENSMUST00000172289; AJ584850; AY169783; BC145886; OTTMUST00000093349; OTTMUST00000093350; OTTMUST00000093351; OTTMUST00000093352; OTTMUST00000093353; OTTMUST00000093354
10348775	9.57	9.56	0.01	0.05	1.01	0.659131	0.980544	Ppp1r7	protein phosphatase 1, regulatory (inhibitor) subunit 7	chr1	93342854 - 93367618	+	NM_023200; XM_011248057; ENSMUST00000027494; ENSMUST00000127141; ENSMUST00000185498; AF222867; BC013524; OTTMUST00000051857; OTTMUST00000051858; OTTMUST00000124596
10348789	4	3.97	0.29	0.25	1.02	0.732804	0.98596	Gm26446	predicted gene, 26446 [Source:MGI Symbol;Acc:MGI:5456223]	chr1	93363255 - 93363357	+	ENSMUST00000082455
10348791	3.39	3.53	0.31	0.3	-1.11	0.950305	0.997438	Ano7	anoctamin 7	chr1	93373896 - 93403502	+	NM_001271884; NM_207031; XM_006529733; XM_006529734; XM_006529735; XM_006529736; XM_006529737; XR_387178; ENSMUST00000058682; ENSMUST00000186641; ENSMUST00000190340; BC116706; OTTMUST00000124597; OTTMUST00000124598; OTTMUST00000124599
10348817	8.55	8.57	0.05	0.15	-1.01	0.841235	0.991355	2002-09-01	septin 2	chr1	93479044 - 93509730	+	NM_001159717; NM_001159718; NM_001159719; NM_010891; XM_006529240; XM_006529241; XM_006529242; XM_011247934; XM_011247935; XM_011247936; ENSMUST00000027495; ENSMUST00000112912; ENSMUST00000129211; ENSMUST00000131175; ENSMUST00000136182; ENSMUST00000142401; ENSMUST00000149532; ENSMUST00000150931; ENSMUST00000152476; ENSMUST00000152778; ENSMUST00000153826; ENSMUST00000157021; ENSMUST00000168776; EN…
10348829	5.28	5.4	0.18	0.05	-1.09	0.967133	0.998722	Farp2	FERM, RhoGEF and pleckstrin domain protein 2	chr1	93512125 - 93622011	+	NM_145519; ENSMUST00000120301; ENSMUST00000122402; BC009153; OTTMUST00000065398; OTTMUST00000065399
10348858	7.85	7.72	0.22	0.16	1.09	0.917988	0.995003	Bok	BCL2-related ovarian killer	chr1	93685694 - 93695764	+	NM_016778; ENSMUST00000027499; ENSMUST00000185685; ENSMUST00000188394; ENSMUST00000200888; ENSMUST00000201863; AF027707; BC030069; OTTMUST00000124618; OTTMUST00000124619; OTTMUST00000124620; OTTMUST00000138733; OTTMUST00000138734
10348864	2.31	2.49	0.11	0.2	-1.13	0.387023	0.979373	Gm10550	predicted gene 10550 [Source:MGI Symbol;Acc:MGI:3704193]	chr1	93750701 - 93750937	+	ENSMUST00000188846
10348866	7.06	7.13	0.21	0.12	-1.05	0.136332	0.979373	Atg4b	autophagy related 4B, cysteine peptidase	chr1	93755007 - 93789529	+	NM_174874; XM_006529793; ENSMUST00000027502; ENSMUST00000135762; ENSMUST00000149436; ENSMUST00000185482; ENSMUST00000185754; ENSMUST00000186001; ENSMUST00000186124; ENSMUST00000186811; ENSMUST00000187824; ENSMUST00000189152; ENSMUST00000189872; AK129242; BC027184; OTTMUST00000081166; OTTMUST00000081167; OTTMUST00000081168; OTTMUST00000124629; OTTMUST00000124630; OTTMUST00000124631; OTTMUST0000012…
10348879	6.83	6.79	0.15	0.2	1.03	0.663142	0.981423	Ing5	inhibitor of growth family, member 5	chr1	93803965 - 93822101	+	NM_025454; XM_006529792; XM_011248056; ENSMUST00000027505; ENSMUST00000188402; ENSMUST00000190476; BC064674; OTTMUST00000124678; OTTMUST00000124679; OTTMUST00000124680
10348889	5.36	5.67	0.49	0.16	-1.24	0.497031	0.979373	D2hgdh	D-2-hydroxyglutarate dehydrogenase	chr1	93825261 - 93918119	+	NM_001310767; NM_178882; XM_006529968; XM_006529970; XM_006529971; XM_006529972; XM_006529973; ENSMUST00000097633; ENSMUST00000112881; ENSMUST00000149397; ENSMUST00000186783; ENSMUST00000187321; ENSMUST00000189154; BC023277; BC117794; OTTMUST00000051829; OTTMUST00000051830; OTTMUST00000051831; OTTMUST00000124681; OTTMUST00000124682; OTTMUST00000124683
10348896	3.24	3.13	0.27	0.06	1.08	0.368141	0.979373	Gal3st2	galactose-3-O-sulfotransferase 2	chr1	93852492 - 93876494	+	NM_199366; ENSMUST00000094663; ENSMUST00000187896; ENSMUST00000190710; BC132622; BC132624; OTTMUST00000124685; OTTMUST00000124686; OTTMUST00000124687
10348902	2.6	2.63	0.21	0.07	-1.02	0.896664	0.994611	Gm9994	predicted gene 9994	chr1	93918437 - 93941239	+	NM_001205249; XM_006529052; ENSMUST00000177958; ENSMUST00000178757; AY216522
10348906	3.5	2.95	0.43	0.45	1.47	0.436948	0.979373	Gm6086	predicted gene 6086	chr1	93990509 - 94011541	+	NM_001039219; XM_006529771; ENSMUST00000097632
10348910	5.25	5.21	0.12	0.16	1.02	0.66006	0.980544	Neu4	sialidase 4	chr1	94020493 - 94028334	+	NM_001310769; NM_173772; ENSMUST00000050890; ENSMUST00000190212; AB510404; AY258421; BC070438; OTTMUST00000124692; OTTMUST00000124693
10348917	6.71	6.7	0.04	0.08	1.01	0.788309	0.990218	Fam174a	family with sequence similarity 174, member A	chr1	95313623 - 95335065	+	NM_026321; ENSMUST00000059975; ENSMUST00000186780; AB154249; BC021428; OTTMUST00000124762; OTTMUST00000124763
10348924	11.16	11.09	0.12	0.08	1.05	0.992577	0.999486	Rpl18a	ribosomal protein L18A	chr1	95498597 - 95499209	+	BC024609; BC037146
10348927	1.19	1.05	0.11	0.16	1.1	0.614402	0.979626	Gm26245	predicted gene, 26245 [Source:MGI Symbol;Acc:MGI:5456022]	chr1	96617099 - 96617205	+	ENSMUST00000178491
10348929	7.91	7.92	0.07	0.01	-1.01	0.788743	0.990218	Gm6430	predicted gene 6430 [Source:MGI Symbol;Acc:MGI:3648857]	chr1	97024418 - 97026555	+	ENSMUST00000054664
10348932	6.11	6.13	0.1	0.19	-1.01	0.944193	0.996321	Gin1	gypsy retrotransposon integrase 1	chr1	97770195 - 97793708	+	NM_001310773; NM_026250; XM_006529614; XM_006529616; ENSMUST00000027571; ENSMUST00000112842; ENSMUST00000112844; ENSMUST00000122925; ENSMUST00000138142; ENSMUST00000188101; ENSMUST00000189031; BC033572; OTTMUST00000050829; OTTMUST00000050830; OTTMUST00000050831; OTTMUST00000050832; OTTMUST00000050833; OTTMUST00000124915; OTTMUST00000124916
10348943	1	0.91	0.11	0.02	1.06	0.417067	0.979373	Gm24465	predicted gene, 24465 [Source:MGI Symbol;Acc:MGI:5454242]	chr1	98049822 - 98049928	+	ENSMUST00000178398
10348945	3.46	3.34	0.31	0.28	1.09	0.589098	0.979373	Gm7952	predicted gene 7952 [Source:MGI Symbol;Acc:MGI:3648772]	chr1	98263523 - 98264500	+	ENSMUST00000180540
10348947	1.71	1.75	0.11	0.07	-1.03	0.605007	0.979373	Slco6d1	solute carrier organic anion transporter family, member 6d1	chr1	98421124 - 98509380	+	NM_001164233; NM_027584; XM_006529866; XM_011248077; XM_011248078; XM_011248079; XM_011248080; XM_011248081; XM_011248082; XM_011248083; XM_011248084; XM_011248085; ENSMUST00000027575; ENSMUST00000160796; ENSMUST00000162468; ENSMUST00000162782; BC112423; BC113131; OTTMUST00000073660; OTTMUST00000073661; OTTMUST00000073662; OTTMUST00000073663
10348963	6.18	6.16	0.11	0.02	1.02	0.280991	0.979373	Cntnap5b	contactin associated protein-like 5B	chr1	100050642 - 100485942	+	NM_172851; XM_006529594; XM_006529595; XM_011248004; XM_011248005; ENSMUST00000086738; ENSMUST00000185484; ENSMUST00000188735; OTTMUST00000124972; OTTMUST00000124973; OTTMUST00000124974
10348983	2.36	2.18	0.23	0.1	1.13	0.937203	0.996276	Gm3116	predicted gene 3116 [Source:MGI Symbol;Acc:MGI:3781292]	chr1	102496406 - 102537645	+	ENSMUST00000189440
10348992	1.26	1.25	0.21	0.2	1.01	0.81396	0.990712			chr1	102867404 - 102867544	+
10348994	2.61	2.67	0.29	0.11	-1.04	0.994312	0.999486	Gm18728	predicted gene, 18728 [Source:MGI Symbol;Acc:MGI:5010913]	chr1	103140521 - 103172082	+	ENSMUST00000186155
10348996	2.48	2.41	0.3	0.04	1.05	0.696111	0.982925	Gm5260	predicted gene 5260 [Source:MGI Symbol;Acc:MGI:3644614]	chr1	104513022 - 104514068	+	ENSMUST00000186157
10348999	6.78	7.01	0.16	0.11	-1.17	0.127629	0.979373	Cdh20	cadherin 20	chr1	104768529 - 104995481	+	NM_011800; ENSMUST00000062528; AF007116; BC119606; BC119607; OTTMUST00000062566
10349014	8.98	9.09	0.06	0.09	-1.08	0.112849	0.979373	Capza1	capping protein (actin filament) muscle Z-line, alpha 1	chr1	105455967 - 105458911	+	ENSMUST00000195912; BC016232; OTTMUST00000132451
10349016	7.86	7.89	0.06	0.03	-1.02	0.395545	0.979373	2310035C23Rik	RIKEN cDNA 2310035C23 gene	chr1	105663913 - 105755120	+	NM_029349; NM_173187; XM_006529501; XM_006529502; XM_006529503; XM_006529504; XM_006529505; XM_006529506; XM_006529507; XM_006529508; XM_006529509; XM_006529510; XM_006529511; XR_387169; ENSMUST00000039173; ENSMUST00000086721; ENSMUST00000185692; ENSMUST00000185750; ENSMUST00000186807; ENSMUST00000188588; ENSMUST00000188969; ENSMUST00000190459; ENSMUST00000190501; ENSMUST00000191150; ENSMUST00000…
10349049	10.65	10.65	0.06	0.05	-1	0.585635	0.979373	Gm10193	predicted gene 10193 [Source:MGI Symbol;Acc:MGI:3708520]	chr1	105764444 - 105764555	+	ENSMUST00000188288
10349051	4.75	4.04	0.39	0.05	1.64	0.108584	0.979373	Tnfrsf11a	tumor necrosis factor receptor superfamily, member 11a, NFKB activator	chr1	105780723 - 105847981	+	NM_009399; XM_006529381; ENSMUST00000027559; ENSMUST00000187658; ENSMUST00000187812; AF019046; BC019185; OTTMUST00000125109; OTTMUST00000125110; OTTMUST00000125111
10349065	6.98	7.02	0.03	0.09	-1.02	0.163613	0.979373	Zcchc2	zinc finger, CCHC domain containing 2	chr1	105990689 - 106032163	+	NM_001122675; NM_001122676; XM_006529512; XM_006529513; XM_006529514; XM_006529515; XM_006529516; XM_006529517; XM_006529518; ENSMUST00000118196; ENSMUST00000119166; ENSMUST00000131830; ENSMUST00000186983; ENSMUST00000188954; OTTMUST00000066616; OTTMUST00000066617; OTTMUST00000066618; OTTMUST00000125130; OTTMUST00000125131
10349081	8.76	8.76	0.1	0.01	1.01	0.948239	0.997051	Phlpp1	PH domain and leucine rich repeat protein phosphatase 1	chr1	106172004 - 106394245	+	NM_133821; ENSMUST00000061047; ENSMUST00000124895; ENSMUST00000135810; BC059254; OTTMUST00000051100; OTTMUST00000051101; OTTMUST00000051102
10349100	6.57	6.62	0.05	0.03	-1.03	0.054347	0.979373	Gm6651	predicted gene 6651 [Source:MGI Symbol;Acc:MGI:3647491]	chr1	106439600 - 106439873	+	ENSMUST00000189471
10349102	3.43	3.23	0.19	0.41	1.15	0.756249	0.986756	D630008O14Rik	RIKEN cDNA D630008O14 gene [Source:MGI Symbol;Acc:MGI:3698880]	chr1	106541943 - 106575045	+	ENSMUST00000144260; ENSMUST00000149909
10349108	1.81	1.92	0.08	0.06	-1.08	0.190191	0.979373	Serpinb5	serine (or cysteine) peptidase inhibitor, clade B, member 5	chr1	106861180 - 106883348	+	NM_009257; XM_006529290; XM_006529291; ENSMUST00000086701; ENSMUST00000112729; ENSMUST00000112730; ENSMUST00000188745; BC005434; OTTMUST00000049630; OTTMUST00000049631; OTTMUST00000049632; OTTMUST00000124511; U54705
10349118	1.61	1.61	0.12	0.02	1	0.326498	0.979373	Serpinb12	serine (or cysteine) peptidase inhibitor, clade B (ovalbumin), member 12	chr1	106934449 - 106957080	+	NM_001199213; NM_027971; ENSMUST00000081277; ENSMUST00000112724; ENSMUST00000126812; AY367773; BC062134; OTTMUST00000049652; OTTMUST00000049653; OTTMUST00000049654
10349129	1.99	1.67	0.08	0.19	1.25	0.141285	0.979373	Serpinb13	serine (or cysteine) peptidase inhibitor, clade B (ovalbumin), member 13	chr1	106980984 - 107001195	+	NM_172852; ENSMUST00000027564; ENSMUST00000136766; BC117990; BC117991; OTTMUST00000049645; OTTMUST00000049646
10349138	1.69	1.71	0.1	0.07	-1.01	0.174873	0.979373	Serpinb11	serine (or cysteine) peptidase inhibitor, clade B (ovalbumin), member 11	chr1	107362314 - 107380475	+	NM_025867; ENSMUST00000027566; ENSMUST00000191425; AY367772; BC010313; OTTMUST00000049633; OTTMUST00000124666
10349147	1.41	1.45	0.11	0.06	-1.03	0.801359	0.990524	Serpinb7	serine (or cysteine) peptidase inhibitor, clade B, member 7	chr1	107422689 - 107452689	+	NM_027548; XM_006529086; XM_006529087; ENSMUST00000086690; ENSMUST00000154538; AF105328; BC064004; OTTMUST00000049656; OTTMUST00000049657
10349157	2.67	2.72	0.26	0.05	-1.03	0.764466	0.987658	Serpinb2	serine (or cysteine) peptidase inhibitor, clade B, member 2	chr1	107511423 - 107525598	+	NM_001174170; NM_011111; XM_011247942; ENSMUST00000009356; ENSMUST00000064916; ENSMUST00000143832; AJ000343; BC138815; BC138817; OTTMUST00000049648; OTTMUST00000049649; OTTMUST00000049651; X16490
10349166	2.2	2.21	0.21	0.06	-1.01	0.840617	0.991355	Serpinb10; Serpinb2	serine (or cysteine) peptidase inhibitor, clade B (ovalbumin), member 10; serine (or cysteine) peptidase inhibitor, clade B, member 2	chr1	107529003 - 107547250	+	NM_001160307; NM_198028; XM_006529597; XM_006529598; XM_006529599; ENSMUST00000143832; ENSMUST00000146597; ENSMUST00000172762; ENSMUST00000182198; ENSMUST00000194951; BC029736; BC069938; OTTMUST00000049635; OTTMUST00000049636; OTTMUST00000049650; OTTMUST00000049651; OTTMUST00000118497
10349174	5.17	5.09	0.05	0.14	1.06	0.447805	0.979373	Serpinb8	serine (or cysteine) peptidase inhibitor, clade B, member 8	chr1	107590015 - 107608909	+	NM_001159748; NM_011459; XM_006529292; XM_006529293; ENSMUST00000000514; ENSMUST00000112706; ENSMUST00000123086; ENSMUST00000151283; BC025121; OTTMUST00000049637; OTTMUST00000049638; OTTMUST00000049639; OTTMUST00000049640; U96703
10349184	5.95	5.89	0.51	0.13	1.04	0.951652	0.997438	Cdh7	cadherin 7, type 2	chr1	109982327 - 110139504	+	NM_001316743; NM_001316744; NM_172853; XM_006529600; XM_006529601; XM_006529602; XM_006529603; XM_006529604; XM_006529605; XM_006529606; XM_006529607; XM_006529608; XM_006529609; XM_006529610; XM_006529611; XM_011248006; XM_011248007; XM_011248008; ENSMUST00000027542; ENSMUST00000112701; ENSMUST00000129923; ENSMUST00000131464; ENSMUST00000134301; ENSMUST00000137092; ENSMUST00000145188; ENSMUST000…
10349206	1.83	1.6	0.2	0.09	1.17	0.278639	0.979373			chr1	112301493 - 112302131	+
10349208	7.27	7.26	0.19	0.18	1	0.994943	0.999486	Cntnap5a	contactin associated protein-like 5A	chr1	115685137 - 116580674	+	NM_001077425; XM_006529773; XM_006529774; XM_006529775; ENSMUST00000043725; OTTMUST00000052468
10349233	1.49	1.59	0.06	0.12	-1.07	0.195387	0.979373	Gm19965	predicted gene, 19965 [Source:MGI Symbol;Acc:MGI:5012150]	chr1	116803978 - 116821466	+	ENSMUST00000179777
10349237	2.09	2.05	0.14	0.17	1.03	0.678859	0.981441	Gm24030	predicted gene, 24030 [Source:MGI Symbol;Acc:MGI:5453807]	chr1	117536301 - 117536464	+	ENSMUST00000083931
10349239	8.3	8.32	0.02	0.02	-1.01	0.620239	0.979626	Nifk	nucleolar protein interacting with the FHA domain of MKI67	chr1	118321848 - 118333824	+	NM_026472; ENSMUST00000027626; ENSMUST00000112688; ENSMUST00000161495; AB056870; AY030275; BC058559; OTTMUST00000088395; OTTMUST00000088396; OTTMUST00000088397
10349249	8.55	8.49	0.02	0.06	1.04	0.72117	0.984605	Clasp1	CLIP associating protein 1	chr1	118389344 - 118609445	+	NM_001293300; NM_001293301; NM_029709; XM_006529920; XM_006529922; XM_006529924; XM_006529929; XM_006529935; XM_006529937; XM_006529938; XM_006529939; XM_006529941; XM_006529942; XM_006529943; XM_006529948; XM_006529949; XM_011248091; XM_011248092; XM_011248093; XM_011248094; XM_011248095; XM_011248096; XM_011248097; XM_011248098; XM_011248099; XM_011248100; XM_011248101; XM_011248102; XM_0112481…
10349295	5.22	5.54	0.27	0.09	-1.24	0.139373	0.979373	Tfcp2l1	transcription factor CP2-like 1	chr1	118627945 - 118685168	+	NM_023755; XM_006529961; ENSMUST00000027629; ENSMUST00000190652; BC116663; OTTMUST00000125184; OTTMUST00000125185; AF311309
10349314	3.6	3.94	0.28	0.2	-1.26	0.241355	0.979373	Gm8321	predicted gene 8321 [Source:MGI Symbol;Acc:MGI:3646697]	chr1	119157846 - 119158565	+	ENSMUST00000181691
10349316	6.43	6.65	0.18	0.22	-1.16	0.61858	0.979626	Tmem185b	transmembrane protein 185B	chr1	119526167 - 119528226	+	NM_146103; ENSMUST00000183607; ENSMUST00000183952; BC024712; OTTMUST00000117293; OTTMUST00000117294
10349319	4.14	4	0.11	0.09	1.11	0.238749	0.979373	Sctr	secretin receptor	chr1	120006978 - 120063538	+	NM_001012322; NM_001311077; XM_006529683; XM_006529684; XM_006529685; XM_006529686; XM_006529688; XM_006529689; XM_006529690; XM_011248029; XM_011248030; XM_011248031; ENSMUST00000072886; ENSMUST00000189037; AY255623; BC089355; OTTMUST00000125325; OTTMUST00000125326
10349333	3.73	4.25	0.24	0.22	-1.43	0.060566	0.979373	3110009E18Rik	RIKEN cDNA 3110009E18 gene	chr1	120121187 - 120188189	+	NM_001172074; NM_028439; XM_006529893; XM_006529894; ENSMUST00000027637; ENSMUST00000056038; ENSMUST00000112644; ENSMUST00000128578; ENSMUST00000153037; ENSMUST00000187809; BC028767
10349340	7.84	7.86	0.13	0.09	-1.01	0.686278	0.982066	C1ql2	complement component 1, q subcomponent-like 2	chr1	120340582 - 120343174	+	NM_207233; ENSMUST00000037286; BC040774; DQ002402; OTTMUST00000125328
10349345	3.64	3.38	0.17	0.23	1.2	0.480094	0.979373	En1	engrailed 1	chr1	120602681 - 120607971	+	NM_010133; XM_011247922; ENSMUST00000079721; L12703; OTTMUST00000096137
10349348	5.56	5.66	0.1	0.07	-1.07	0.890497	0.994159	Ccdc93	coiled-coil domain containing 93	chr1	121431067 - 121501593	+	NM_001025156; NM_029955; ENSMUST00000036025; ENSMUST00000112621; ENSMUST00000128924; ENSMUST00000152959; ENSMUST00000155673; ENSMUST00000156459; BC054083; OTTMUST00000049709; OTTMUST00000049710; OTTMUST00000049711; OTTMUST00000049712; OTTMUST00000049713; OTTMUST00000049714
10349376	1.99	1.71	0.2	0.05	1.22	0.056743	0.979373	Gm24547	predicted gene, 24547 [Source:MGI Symbol;Acc:MGI:5454324]	chr1	122510549 - 122510707	+	ENSMUST00000158649
10349378	2.85	3.05	0.22	0.33	-1.15	0.436494	0.979373			chr1	124044823 - 124046412	+
10349383	7.45	7.43	0.16	0.1	1.02	0.874074	0.992793	Slc35f5	solute carrier family 35, member F5	chr1	125561023 - 125595820	+	NM_028787; XM_006529910; XM_006529911; XM_006529912; ENSMUST00000027580; ENSMUST00000189443; ENSMUST00000190037; BC026858; OTTMUST00000125639; OTTMUST00000125640; OTTMUST00000125641
10349401	4.49	4.56	0.24	0.04	-1.05	0.209547	0.979373	Gpr39	G protein-coupled receptor 39	chr1	125676993 - 125873862	+	NM_027677; ENSMUST00000027581; ENSMUST00000159359; BC085285; EU076431; OTTMUST00000074925; OTTMUST00000074931
10349404	8.31	8.3	0.07	0.05	1.01	0.966991	0.998722	Mgat5	mannoside acetylglucosaminyltransferase 5	chr1	127205018 - 127483711	+	NM_145128; XM_006529055; XM_006529056; XM_006529057; ENSMUST00000038361; ENSMUST00000171405; ENSMUST00000189427; ENSMUST00000190921; AF474154; AF474155; BC125533; BC125535; OTTMUST00000125688; OTTMUST00000125689; OTTMUST00000125690
10349427	3.57	3.83	0.42	0.19	-1.2	0.893829	0.994611			chr1	127331812 - 127331941	+
10349429	2.89	3.04	0.54	0.14	-1.11	0.652333	0.979626	Gm23734	predicted gene, 23734 [Source:MGI Symbol;Acc:MGI:5453511]	chr1	127375131 - 127375239	+	ENSMUST00000083753
10349431	2.31	2.35	0.25	0.13	-1.03	0.927701	0.995086	Acmsd	amino carboxymuconate semialdehyde decarboxylase	chr1	127729413 - 127767564	+	NM_001033041; ENSMUST00000038006; ENSMUST00000186537; BC139281; OTTMUST00000125793; OTTMUST00000125794
10349442	8.05	8.14	0.13	0.05	-1.06	0.461107	0.979373	Ccnt2	cyclin T2	chr1	127774164 - 127804837	+	NM_028399; ENSMUST00000027587; ENSMUST00000112570; ENSMUST00000125760; ENSMUST00000126850; ENSMUST00000143513; ENSMUST00000149760; ENSMUST00000153359; BC054122; JX965957; JX965958; OTTMUST00000051316; OTTMUST00000051317; OTTMUST00000051318; OTTMUST00000051319; OTTMUST00000051320; OTTMUST00000051321; OTTMUST00000051322
10349453	7.38	7.31	0.05	0.07	1.05	0.430634	0.979373	Rab3gap1	RAB3 GTPase activating protein subunit 1	chr1	127868786 - 127943868	+	NM_178690; XM_006529405; XM_006529406; XM_006529407; ENSMUST00000037649; ENSMUST00000131884; ENSMUST00000142662; ENSMUST00000150945; ENSMUST00000186865; ENSMUST00000189259; BC046297; OTTMUST00000062113; OTTMUST00000062114; OTTMUST00000062115; OTTMUST00000062116; OTTMUST00000125795; OTTMUST00000125796
10349478	11.25	11.24	0.06	0.1	1.01	0.889541	0.994159	Rpl28; Rpl28-ps1	ribosomal protein L28; ribosomal protein L28, pseudogene 1	chr1	128038512 - 128039048	+	NM_009081; BC024395; BC086932; BC092012; OTTMUST00000051833
10349480	10.24	10.25	0.06	0.03	-1.01	0.840808	0.991355	R3hdm1	R3H domain containing 1	chr1	128103306 - 128237736	+	NM_181750; XM_006529417; XM_006529418; XM_006529419; XM_006529420; XM_006529421; XM_006529422; XM_006529423; XM_006529424; XM_006529425; XM_006529426; XM_011247982; ENSMUST00000036288; ENSMUST00000185389; ENSMUST00000185471; ENSMUST00000185853; ENSMUST00000187023; ENSMUST00000187557; ENSMUST00000187605; ENSMUST00000187900; ENSMUST00000188381; ENSMUST00000188570; ENSMUST00000189317; ENSMUST0000018…
10349510	4.67	4.44	0.62	0.39	1.17	0.322346	0.979373	Mir128-1	microRNA 128-1	chr1	128202355 - 128202436	+	NR_029543
10349512	7.48	7.53	0.19	0.1	-1.04	0.179526	0.979373	Ubxn4	UBX domain protein 4	chr1	128244162 - 128279377	+	NM_026390; XM_006529830; XM_006529831; ENSMUST00000027592; ENSMUST00000187031; ENSMUST00000189895; ENSMUST00000190736; BC019795; BC030190; OTTMUST00000125823; OTTMUST00000125824; OTTMUST00000125825; OTTMUST00000125827
10349527	2.07	2.24	0.26	0.06	-1.13	0.904673	0.994873	Gm23902	predicted gene, 23902 [Source:MGI Symbol;Acc:MGI:5453679]	chr1	128490040 - 128490171	+	ENSMUST00000157571
10349529	5.73	5.68	0.09	0.09	1.03	0.838784	0.991355	Thsd7b	thrombospondin, type I, domain containing 7B	chr1	129273463 - 130219280	+	NM_172485; XM_011247964; XM_011247965; XM_011247966; ENSMUST00000040311; ENSMUST00000073527; ENSMUST00000140629; ENSMUST00000140834; ENSMUST00000143130; ENSMUST00000148051; ENSMUST00000151700; ENSMUST00000152305; BC063250; OTTMUST00000064853; OTTMUST00000064854; OTTMUST00000064855; OTTMUST00000064856; OTTMUST00000064857; OTTMUST00000064858; OTTMUST00000064859; OTTMUST00000064860
10349559	6.08	5.95	0.13	0.19	1.1	0.902483	0.994873	Yod1	YOD1 OTU deubiquitinating enzyme 1 homologue (S. cerevisiae)	chr1	130717327 - 130722020	+	NM_178691; ENSMUST00000049813; BC099948; BC139034; OTTMUST00000126408
10349562	3.96	4.05	0.12	0.08	-1.07	0.377259	0.979373	AA986860	expressed sequence AA986860	chr1	130732086 - 130744622	+	NM_177604; ENSMUST00000039323; ENSMUST00000186185; ENSMUST00000190859; BC099401; BC117765; BC117766; BC129960
10349569	3.85	3.76	0.32	0.23	1.06	0.700236	0.983435			chr1	130745585 - 130745695	+
10349571	2.95	2.72	0.18	0.27	1.17	0.596881	0.979373	Fcamr	Fc receptor, IgA, IgM, high affinity	chr1	130800902 - 130814740	+	NM_001170632; NM_144960; XM_006529787; XM_011248055; ENSMUST00000027670; ENSMUST00000112477; AB048834; BC110549; BC110550; FJ011703; OTTMUST00000066186; OTTMUST00000066187
10349580	3.47	3.41	0.28	0.21	1.04	0.956538	0.997438	Pigr	polymeric immunoglobulin receptor	chr1	130826751 - 131038465	+	NM_011082; ENSMUST00000027675; ENSMUST00000133792; ENSMUST00000137782; BC013556; OTTMUST00000054216; OTTMUST00000054217; OTTMUST00000054218; U06431
10349593	3.22	3.16	0.22	0.05	1.04	0.175139	0.979373	Fcmr	Fc fragment of IgM receptor	chr1	130865672 - 130880790	+	NM_026976; ENSMUST00000038829; ENSMUST00000126821; ENSMUST00000145446; ENSMUST00000149355; AY227385; AY227386; AY227387; AY227388; AY227389; AY227390; AY227391; AY227392; AY227393; BC116674; BC118505
10349603	1.95	1.78	0.46	0.1	1.12	0.43474	0.979373	Il10	interleukin 10	chr1	131019847 - 131024970	+	NM_010548; ENSMUST00000016673; BC120612; BC137844; M37897; OTTMUST00000040224
10349610	6.71	6.68	0.11	0.1	1.02	0.696766	0.982925	Eif2d	eukaryotic translation initiation factor 2D	chr1	131153196 - 131183736	+	NM_001136070; NM_010709; XM_006529165; XM_006529166; XM_006529167; XM_011247928; XM_011247929; XR_387148; XR_387149; ENSMUST00000068791; ENSMUST00000068805; ENSMUST00000112446; ENSMUST00000131855; ENSMUST00000139468; ENSMUST00000149119; ENSMUST00000151874; ENSMUST00000153651; BC024501; BC025036; OTTMUST00000051117; OTTMUST00000051118; OTTMUST00000051119; OTTMUST00000051120; OTTMUST00000051121; OT…
10349634	1.91	2.07	0.12	0.16	-1.12	0.395078	0.979373			chr1	131316388 - 131316588	+
10349637	3.44	3.42	0.02	0.01	1.02	0.105235	0.979373	Fam72a	family with sequence similarity 72, member A	chr1	131527903 - 131539872	+	NM_175382; ENSMUST00000068613; BC090647; BC106123; BC138225; BC145667; OTTMUST00000051724
10349644	3.42	3.41	0.25	0.14	1.01	0.275977	0.979373	Avpr1b	arginine vasopressin receptor 1B	chr1	131599114 - 131612000	+	NM_011924; ENSMUST00000027690; ENSMUST00000190410; OTTMUST00000049390; OTTMUST00000125513
10349648	3.07	2.82	0.04	0.1	1.19	0.028654	0.979373	Ctse	cathepsin E	chr1	131638314 - 131675505	+	NM_007799; ENSMUST00000073350; ENSMUST00000112411; ENSMUST00000141061; BC005432; CT010252; OTTMUST00000054295; OTTMUST00000054296; OTTMUST00000054297
10349661	4.33	4.73	0.17	0.19	-1.31	0.064692	0.979373	Rab7b	RAB7B, member RAS oncogene family	chr1	131688695 - 131713468	+	NM_001311096; NM_145509; XM_006529428; XM_006529429; XM_006529430; XM_006529431; XM_006529433; ENSMUST00000064664; ENSMUST00000064679; ENSMUST00000129905; ENSMUST00000130848; ENSMUST00000136247; AB232641; JX431303
10349671	3.06	3.05	0.38	0.03	1.01	0.356507	0.979373	Slc26a9	solute carrier family 26, member 9	chr1	131744022 - 131770405	+	NM_177243; XM_006529700; XM_006529701; XR_387176; ENSMUST00000049027; ENSMUST00000130544; ENSMUST00000147800; ENSMUST00000186122; AY034145; OTTMUST00000051188; OTTMUST00000051189; OTTMUST00000051190; OTTMUST00000125515
10349694	4.93	4.87	0.11	0.09	1.04	0.954718	0.997438	Pm20d1	peptidase M20 domain containing 1	chr1	131797395 - 131821472	+	NM_178079; XM_006529338; XM_006529339; XM_011247967; ENSMUST00000048660; ENSMUST00000112393; ENSMUST00000132450; ENSMUST00000152989; AK128969; BC120725; BC125395; OTTMUST00000051086; OTTMUST00000051087; OTTMUST00000051088; OTTMUST00000051089
10349711	9.24	9.22	0.08	0.08	1.01	0.668056	0.981441	Slc41a1	solute carrier family 41, member 1	chr1	131827977 - 131848863	+	NM_173865; ENSMUST00000086559; ENSMUST00000146360; BC096596; BC116280; BC116281; OTTMUST00000051727; OTTMUST00000051729
10349724	5.9	6.06	0.2	0.07	-1.12	0.40103	0.979373	Rab29	RAB29, member RAS oncogene family	chr1	131867292 - 131872887	+	NM_144875; XM_006529434; XM_011247983; ENSMUST00000027693; ENSMUST00000112386; ENSMUST00000125925; ENSMUST00000187084; AB232625; BC016133; BC029056; OTTMUST00000042093; OTTMUST00000042094; OTTMUST00000042095; OTTMUST00000125517
10349733	8.82	8.82	0.04	0.14	1	0.942354	0.996321	Nucks1	nuclear casein kinase and cyclin-dependent kinase substrate 1	chr1	131910499 - 131932972	+	NM_001145804; NM_175294; ENSMUST00000062264; ENSMUST00000187405; ENSMUST00000189946; AB049825; BC039951; OTTMUST00000125518; OTTMUST00000125519; OTTMUST00000125520
10349744	4.42	4.43	0.19	0.02	-1.01	0.79122	0.990218	Slc45a3	solute carrier family 45, member 3	chr1	131962967 - 131982964	+	NM_001177628; NM_145977; XM_006529341; XM_006529342; ENSMUST00000027695; ENSMUST00000177943; ENSMUST00000185387; ENSMUST00000190322; BC031381; OTTMUST00000125522; OTTMUST00000125524; OTTMUST00000125525; OTTMUST00000125526
10349752	7.39	7.38	0.08	0.11	1.01	0.559574	0.979373	Elk4	ELK4, member of ETS oncogene family	chr1	132007876 - 132032605	+	NM_007923; XM_006529126; XM_006529127; XM_006529128; XM_006529129; XM_006529130; XM_006529131; ENSMUST00000027696; ENSMUST00000086556; ENSMUST00000124579; ENSMUST00000131159; ENSMUST00000146188; ENSMUST00000146432; ENSMUST00000147218; BC004798; BC144844; BC145795; OTTMUST00000061502; OTTMUST00000061503; OTTMUST00000061504; OTTMUST00000061505; OTTMUST00000061506; OTTMUST00000061507; OTTMUST0000006…
10349761	2.75	2.77	0.22	0.05	-1.01	0.565453	0.979373	Lemd1	LEM domain containing 1	chr1	132191431 - 132259227	+	NM_001033250; NM_001311102; NM_001311103; NM_001311104; NR_132336; XM_006529347; XM_006529348; XM_006529349; XM_006529350; XM_006529351; XM_006529352; XM_011247970; XR_387155; ENSMUST00000112357; ENSMUST00000185436; ENSMUST00000187339; ENSMUST00000188169; ENSMUST00000189086; ENSMUST00000191418; BC115462; BC115463; OTTMUST00000125878; OTTMUST00000125879; OTTMUST00000125883; OTTMUST00000125884; OTT…
10349769	2.22	2.3	0.05	0.05	-1.05	0.212499	0.979373	Mir135b	microRNA 135b	chr1	132198088 - 132198184	+	NR_029777
10349771	4.83	4.88	0.03	0.03	-1.04	0.250585	0.979373	Gm7241	predicted pseudogene 7241 [Source:MGI Symbol;Acc:MGI:3646637]	chr1	132284528 - 132284809	+	ENSMUST00000159853
10349773	4.94	5.48	0.46	0.12	-1.45	0.426804	0.979373	Klhdc8a	kelch domain containing 8A	chr1	132298626 - 132307357	+	NM_144810; XM_006529354; XM_006529355; ENSMUST00000046071; BC011135; OTTMUST00000125888
10349782	4.01	4.03	0.29	0.02	-1.01	0.841884	0.991355	Nuak2	NUAK family, SNF1-like kinase, 2	chr1	132316138 - 132333488	+	NM_001195025; NM_028778; XM_006529909; ENSMUST00000072177; ENSMUST00000082125; ENSMUST00000128661; ENSMUST00000133246; BC033302; BC046833; OTTMUST00000052118; OTTMUST00000052119; OTTMUST00000052120; OTTMUST00000052121
10349791	1.05	1.07	0.08	0.02	-1.02	0.266135	0.979373			chr1	132401801 - 132401859	+
10349793	7.02	7.07	0.12	0.23	-1.04	0.59711	0.979373	Dstyk	dual serine/threonine and tyrosine protein kinase	chr1	132417568 - 132466960	+	NM_172516; XM_006529356; XM_011247971; XR_387156; ENSMUST00000045110; ENSMUST00000187092; ENSMUST00000188006; ENSMUST00000188389; ENSMUST00000191494; AY208852; AY429676; BC089380; BC130226; OTTMUST00000125892; OTTMUST00000125894; OTTMUST00000125897; OTTMUST00000125898; OTTMUST00000125899
10349809	6.84	6.9	0.12	0.26	-1.04	0.261942	0.979373	Rbbp5	retinoblastoma binding protein 5	chr1	132433187 - 132505659	+	NM_172517; XM_006529357; XM_006529358; XM_006529359; ENSMUST00000027700; ENSMUST00000187505; ENSMUST00000187834; ENSMUST00000188575; ENSMUST00000189786; ENSMUST00000190825; ENSMUST00000190997; BC057632; OTTMUST00000125903; OTTMUST00000125904; OTTMUST00000125905; OTTMUST00000125906; OTTMUST00000125907; OTTMUST00000125908; OTTMUST00000125909
10349821	4.83	4.84	0.16	0.13	-1.01	0.215426	0.979373	Tmem81	transmembrane protein 81	chr1	132506230 - 132508639	+	NM_029025; ENSMUST00000058167; ENSMUST00000188789; BC095954; BC120863; BC132045; OTTMUST00000125910; OTTMUST00000125911
10349826	2.65	2.76	0.36	0.09	-1.08	0.905757	0.994873	Gm10538	predicted gene 10538	chr1	132732445 - 132732798	+	NR_045892
10349828	9.03	8.94	0.05	0.09	1.07	0.460393	0.979373	Lrrn2	leucine rich repeat protein 2, neuronal	chr1	132880355 - 132939989	+	NM_010732; ENSMUST00000027706; ENSMUST00000159088; AY362823; BC056458; OTTMUST00000072558; OTTMUST00000072559
10349832	1.42	1.76	0.22	0.26	-1.26	0.167313	0.979373	Gm29257	predicted gene 29257 [Source:MGI Symbol;Acc:MGI:5579963]	chr1	133025864 - 133026439	+	ENSMUST00000186115
10349834	6.95	6.98	0.13	0.11	-1.02	0.382288	0.979373	Pik3c2b	phosphoinositide-3-kinase, class 2, beta polypeptide	chr1	133046040 - 133106161	+	NM_001099276; XM_006529531; XM_006529532; XM_006529533; ENSMUST00000077730; ENSMUST00000124934; ENSMUST00000145153; ENSMUST00000153707; BC132141; OTTMUST00000052037; OTTMUST00000052038; OTTMUST00000052039; OTTMUST00000052040
10349868	6.98	6.99	0.09	0.05	-1.01	0.982611	0.999486	Ppp1r15b	protein phosphatase 1, regulatory (inhibitor) subunit 15b	chr1	133131383 - 133139783	+	NM_133819; ENSMUST00000052529; ENSMUST00000122956; OTTMUST00000052463; OTTMUST00000052464
10349872	4.27	4.14	0.16	0.13	1.09	0.371354	0.979373	Plekha6	pleckstrin homology domain containing, family A member 6	chr1	133164458 - 133173810	+	XM_006529534; XM_006529535; XM_006529536; XM_006529538; XM_006529539; XM_006529540; XM_006529541; XM_006529545; XM_006529546; XM_006529547; XM_006529548; XM_006529553; XM_006529554; XR_387170
10349876	7.42	7.45	0.26	0.03	-1.02	0.97243	0.999293	Plekha6	pleckstrin homology domain containing, family A member 6	chr1	133246106 - 133301701	+	NM_001160268; NM_182930; XM_006497276; XM_006497278; XM_006497282; XM_006497283; XM_006497286; XM_006497287; XM_006529534; XM_006529535; XM_006529536; XM_006529538; XM_006529539; XM_006529540; XM_006529541; XM_006529543; XM_006529544; XM_006529545; XM_006529546; XM_006529547; XM_006529548; XM_006529549; XM_006529550; XM_006529551; XM_006529552; XM_006529553; XM_006529554; XM_006529555; XM_0065295…
10349904	3.71	3.82	0.05	0.08	-1.08	0.219785	0.979373	Golt1a; Kiss1	golgi transport 1 homolog A (S. cerevisiae); KiSS-1 metastasis-suppressor	chr1	133309800 - 133323026	+	NM_026680; XM_006497292; XM_006529681; XM_006529682; XM_011251408; ENSMUST00000007433; ENSMUST00000094557; ENSMUST00000183489; ENSMUST00000184603; ENSMUST00000192465; AY707855; BC024448; OTTMUST00000117923; OTTMUST00000117928; OTTMUST00000117937; OTTMUST00000117938
10349913	3.82	4.1	0.36	0.2	-1.21	0.871929	0.992533	Golt1a; Kiss1	golgi transport 1 homolog A (S. cerevisiae); KiSS-1 metastasis-suppressor	chr1	133309827 - 133329901	+	NM_026680; NM_178260; XM_006497290; XM_006497291; XM_006497292; XM_006529679; XM_006529680; XM_006529681; XM_006529682; XM_011251408; ENSMUST00000007433; ENSMUST00000094557; ENSMUST00000178033; ENSMUST00000183489; ENSMUST00000184603; AB162440; AB666166; AF472576; AY707855; BC024448; BC117046; BC119348; OTTMUST00000117923; OTTMUST00000117937; OTTMUST00000117938; OTTMUST00000126694
10349922	3.33	3.51	0.09	0.17	-1.13	0.239836	0.979373	Ren1; Ren2	renin 1 structural; renin 2 tandem duplication of Ren1	chr1	133350666 - 133360320	+	NM_031192; AF117821; BC061053; OTTMUST00000051330; OTTMUST00000051331; NM_031193; XM_011251392; BC011157; BC011473; J00621
10349932	3.32	3.45	0.22	0.22	-1.09	0.255203	0.979373	Etnk2	ethanolamine kinase 2	chr1	133363764 - 133379389	+	NM_175443; XM_006529364; ENSMUST00000129213; ENSMUST00000131450; ENSMUST00000135222; ENSMUST00000147909; ENSMUST00000156832; BC145351; BC152310; OTTMUST00000066289; OTTMUST00000066290; OTTMUST00000066291; OTTMUST00000066292; OTTMUST00000066293; XM_006497275
10349943	1.5	1.58	0.12	0.21	-1.06	0.823676	0.990819	Gm23939	predicted gene, 23939 [Source:MGI Symbol;Acc:MGI:5453716]	chr1	133601223 - 133601355	+	ENSMUST00000082880
10349945	4.32	4.44	0.33	0.13	-1.09	0.82297	0.990819			chr1	133829948 - 133830133	+
10349947	6.8	7.44	0.32	0.2	-1.56	0.050534	0.979373	Fmod	fibromodulin	chr1	134037515 - 134048277	+	NM_021355; ENSMUST00000048183; ENSMUST00000162779; BC064779; OTTMUST00000088428; OTTMUST00000088429
10349951	3.46	3.45	0.16	0.36	1.01	0.6206	0.979626			chr1	134109338 - 134109840	+
10349953	2.42	2.56	0.06	0.1	-1.1	0.0596	0.979373	Chit1	chitinase 1 (chitotriosidase)	chr1	134111242 - 134151540	+	NM_001284524; NM_001284525; NM_027979; XM_006529879; XM_006529880; XM_006529881; ENSMUST00000086475; ENSMUST00000159963; ENSMUST00000160060; AY458654; AY536287; BC138765; OTTMUST00000051642; OTTMUST00000051643
10349968	7.1	7.23	0.1	0.05	-1.1	0.33488	0.979373	Chil1	chitinase-like 1	chr1	134182464 - 134190031	+	NM_007695; XM_006529111; XM_006529112; ENSMUST00000082060; ENSMUST00000132873; ENSMUST00000133701; ENSMUST00000134812; ENSMUST00000139254; ENSMUST00000144819; ENSMUST00000153856; ENSMUST00000156873; BC003780; BC004734; BC005611; CT010283; EU313768; OTTMUST00000074544; OTTMUST00000074545; OTTMUST00000074546; OTTMUST00000074547; OTTMUST00000074548; OTTMUST00000074549; OTTMUST00000077094; X93035
10349980	4.92	4.99	0.11	0.11	-1.05	0.496968	0.979373	Mybph	myosin binding protein H	chr1	134193448 - 134201232	+	NM_016749; XM_006529753; XM_006529754; XR_387182; XR_387183; ENSMUST00000038445; ENSMUST00000191577; BC116684; BC118050; OTTMUST00000126540; U68267
10349993	2.58	2.62	0.19	0.26	-1.03	0.974884	0.999486	Myog	myogenin	chr1	134289989 - 134292548	+	NM_031189; ENSMUST00000027730; BC048683; BC068019; D90156; OTTMUST00000126546
10349997	2.54	2.55	0.06	0.19	-1.01	0.639258	0.979626	4933406M09Rik	RIKEN cDNA 4933406M09 gene	chr1	134385940 - 134390983	+	NM_173771; XM_006529558; XM_006529559; ENSMUST00000162187; BC116694; BC116697
10350003	6.57	6.67	0.04	0.06	-1.07	0.044184	0.979373	Cyb5r1	cytochrome b5 reductase 1	chr1	134405781 - 134411738	+	NM_028057; XM_006529882; XR_387196; ENSMUST00000027726; ENSMUST00000127412; ENSMUST00000130836; ENSMUST00000133686; ENSMUST00000154237; ENSMUST00000172496; ENSMUST00000172795; ENSMUST00000173908; ENSMUST00000174315; ENSMUST00000186489; BC016266; BC024618; JX420288; OTTMUST00000057943; OTTMUST00000057944; OTTMUST00000057945; OTTMUST00000057946; OTTMUST00000061671; OTTMUST00000097210; OTTMUST000000…
10350015	8.65	8.77	0.11	0.09	-1.09	0.418382	0.979373	Adipor1	adiponectin receptor 1	chr1	134415467 - 134432341	+	NM_001306069; NM_028320; XM_006529888; ENSMUST00000027727; ENSMUST00000112237; ENSMUST00000148822; ENSMUST00000156433; AY424290; BC014875; OTTMUST00000051762; OTTMUST00000051763; OTTMUST00000051764; OTTMUST00000051765
10350024	6.44	6.56	0.11	0.06	-1.09	0.163859	0.979373	Klhl12	kelch-like 12	chr1	134455531 - 134491018	+	NM_001311136; NM_153128; XM_006529561; ENSMUST00000027725; ENSMUST00000112232; ENSMUST00000116528; ENSMUST00000133721; ENSMUST00000141458; ENSMUST00000189981; BC034514; OTTMUST00000050879; OTTMUST00000050880; OTTMUST00000050881; OTTMUST00000050882; OTTMUST00000126562
10350039	8.17	8.19	0.07	0.09	-1.02	0.915823	0.995003	Rabif	RAB interacting factor	chr1	134494660 - 134508418	+	NM_145510; ENSMUST00000047978; BC011166; BC024808; OTTMUST00000126563
10350044	10.45	10.4	0.02	0.1	1.04	0.775593	0.989193	Gm29376	predicted gene 29376	chr1	134518030 - 134518681	+	XM_006530024; XM_011248126
10350046	7.94	7.96	0.05	0.08	-1.01	0.87278	0.992533	Kdm5b	lysine (K)-specific demethylase 5B	chr1	134560195 - 134632877	+	NM_152895; XM_011248090; ENSMUST00000047714; ENSMUST00000112197; ENSMUST00000112198; ENSMUST00000133725; ENSMUST00000186128; ENSMUST00000191572; AK220451; AY082429; AY082430; BC048180; BC057318; OTTMUST00000041390; OTTMUST00000041391; OTTMUST00000041392; OTTMUST00000041393; OTTMUST00000126821; OTTMUST00000126822
10350077	6.56	6.65	0.23	0.04	-1.06	0.458194	0.979373	Syt2	synaptotagmin II	chr1	134646681 - 134749417	+	NM_009307; XM_006529322; XM_006529323; XM_006529324; ENSMUST00000121990; ENSMUST00000187702; ENSMUST00000187725; ENSMUST00000188842; AB036514; AF257304; AK220537; BC027019; OTTMUST00000073004; OTTMUST00000126826; OTTMUST00000126827; OTTMUST00000126828
10350090	3.13	2.87	0.21	0.15	1.2	0.721474	0.984605	Ube2t	ubiquitin-conjugating enzyme E2T (putative)	chr1	134962577 - 134974162	+	NM_001278115; NM_026024; ENSMUST00000027687; ENSMUST00000139617; ENSMUST00000185369; ENSMUST00000188177; BC029213; OTTMUST00000050817; OTTMUST00000050825; OTTMUST00000126835; OTTMUST00000126836
10350099	3.53	3.51	0.32	0.2	1.01	0.86382	0.992032	Gm10535	predicted gene 10535 [Source:MGI Symbol;Acc:MGI:3642442]	chr1	135110172 - 135112916	+	ENSMUST00000182275
10350102	3.52	3.41	0.06	0.14	1.08	0.348485	0.979373	Ptpn7	protein tyrosine phosphatase, non-receptor type 7	chr1	135132725 - 135145320	+	NM_177081; XM_006529696; XM_006529697; XM_006529698; ENSMUST00000049449; ENSMUST00000167080; ENSMUST00000187985; ENSMUST00000188478; BC098475; BC138194; BC145190; OTTMUST00000126837; OTTMUST00000126838; OTTMUST00000126839; OTTMUST00000126840
10350113	11.24	11.3	0.08	0.02	-1.04	0.231826	0.979373	Arl8a	ADP-ribosylation factor-like 8A	chr1	135146834 - 135156268	+	NM_026823; ENSMUST00000027684; ENSMUST00000123344; ENSMUST00000125774; ENSMUST00000141177; AB185207; BC018479; OTTMUST00000052114; OTTMUST00000052115; OTTMUST00000052116; OTTMUST00000052117
10350123	3.07	2.94	0.21	0.29	1.09	0.681306	0.981441	Lmod1	leiomodin 1 (smooth muscle)	chr1	135324813 - 135368065	+	NM_053106; ENSMUST00000059352; OTTMUST00000052499; AF237627
10350128	3.86	3.78	0.07	0.17	1.06	0.547738	0.979373	Gm4793	predicted gene 4793	chr1	135584773 - 135599950	+	XR_387423; XR_878553; XR_878554; XR_878555; XR_884892; XR_884893; XR_884894; XR_884895; XR_884896; XR_884897
10350136	10.94	10.84	0.07	0.04	1.07	0.174821	0.979373	Csrp1	cysteine and glycine-rich protein 1	chr1	135720061 - 135752232	+	NM_007791; ENSMUST00000027677; ENSMUST00000097561; AF092921; BC006912; CT010278; D88793; OTTMUST00000051741; OTTMUST00000051742
10350146	7.24	7.45	0.09	0.1	-1.15	0.261177	0.979373	Phlda3	pleckstrin homology-like domain, family A, member 3	chr1	135766119 - 135769134	+	NM_013750; ENSMUST00000038945; ENSMUST00000136445; BC023408; OTTMUST00000052474; OTTMUST00000052475
10350149	5.63	5.64	0.25	0.19	-1.01	0.953463	0.997438	Tnni1	troponin I, skeletal, slow 1	chr1	135799439 - 135810987	+	NM_001112702; NM_021467; XM_006529382; XM_011247974; ENSMUST00000129217; ENSMUST00000132795; ENSMUST00000137331; ENSMUST00000139986; ENSMUST00000148201; ENSMUST00000152075; ENSMUST00000152208; ENSMUST00000154463; BC023170; OTTMUST00000082800; OTTMUST00000082801; OTTMUST00000082802; OTTMUST00000082803; OTTMUST00000082804; OTTMUST00000082805; OTTMUST00000082806; OTTMUST00000082807
10350159	4.77	4.65	0.44	0.09	1.08	0.596327	0.979373	Lad1	ladinin	chr1	135818598 - 135833341	+	NM_133664; ENSMUST00000038760; ENSMUST00000185756; ENSMUST00000190773; BC016257; BC025580; BC031131; OTTMUST00000126897; OTTMUST00000126898; OTTMUST00000126899
10350173	5.73	5.67	0.3	0.21	1.04	0.466789	0.979373	Tnnt2	troponin T2, cardiac	chr1	135836354 - 135852261	+	NM_001130174; NM_001130175; NM_001130176; NM_001130177; NM_001130178; NM_001130179; NM_001130180; NM_001130181; NM_011619; XM_006529383; XM_006529384; XM_006529385; XM_006529386; XM_006529387; XM_006529388; XM_006529389; XM_006529390; XM_006529391; XM_006529392; XM_006529393; XM_006529394; XM_006529395; ENSMUST00000027671; ENSMUST00000112085; ENSMUST00000112086; ENSMUST00000112087; ENSMUST0000017…
10350188	8.37	8.42	0.1	0.06	-1.03	0.131724	0.979373	Tmem9	transmembrane protein 9	chr1	136018015 - 136035030	+	NM_001160145; NM_001160146; NM_025439; ENSMUST00000063719; ENSMUST00000117950; ENSMUST00000118832; ENSMUST00000140545; ENSMUST00000165125; BC016524; OTTMUST00000073582; OTTMUST00000073584; OTTMUST00000073585; OTTMUST00000126939; OTTMUST00000126940
10350197	3.57	3.45	0.15	0.22	1.09	0.549321	0.979373	Ascl5	achaete-scute complex homolog 5 (Drosophila)	chr1	136050771 - 136051358	+	NM_001270609; ENSMUST00000180436; OTTMUST00000112803
10350199	3.59	3.54	0.16	0.09	1.04	0.625894	0.979626	Cacna1s	calcium channel, voltage-dependent, L type, alpha 1S subunit	chr1	136052784 - 136119528	+	NM_001081023; NM_014193; XM_006529106; XM_006529107; ENSMUST00000112064; ENSMUST00000112068; ENSMUST00000159106; ENSMUST00000160641; ENSMUST00000161700; ENSMUST00000161865; BC134369; L06234; OTTMUST00000085065; OTTMUST00000085066; OTTMUST00000085067; OTTMUST00000085068; OTTMUST00000085069
10350247	7.13	7.05	0.09	0.06	1.06	0.163833	0.979373	Kif21b	kinesin family member 21B	chr1	136131401 - 136178014	+	NM_001039472; XM_006529163; XM_006529164; XR_387143; XR_387144; XR_387145; XR_387146; ENSMUST00000075164; ENSMUST00000122892; ENSMUST00000127624; ENSMUST00000130864; ENSMUST00000165333; ENSMUST00000171381; AF202893; OTTMUST00000066456; OTTMUST00000066457; OTTMUST00000066458; OTTMUST00000066459; OTTMUST00000094308; OTTMUST00000094309
10350286	5.22	5.1	0.16	0.06	1.09	0.288651	0.979373	Ddx59	DEAD (Asp-Glu-Ala-Asp) box polypeptide 59	chr1	136415271 - 136456877	+	NM_026500; XM_006529842; XM_006529843; XM_006529844; ENSMUST00000027655; ENSMUST00000122959; ENSMUST00000129218; ENSMUST00000149783; BC023840; OTTMUST00000051238; OTTMUST00000051239; OTTMUST00000051240; OTTMUST00000051241
10350297	2.53	2.51	0.09	0.11	1.01	0.179508	0.979373	Kif14	kinesin family member 14	chr1	136466371 - 136527613	+	NM_001287179; XM_006529729; XM_006529730; XM_011248039; XM_011248040; XM_011248041; XM_011248042; XM_011248043; XM_011248044; XM_011248045; XM_011248046; ENSMUST00000047817; ENSMUST00000187963; ENSMUST00000189413; ENSMUST00000193587; ENSMUST00000195274; ENSMUST00000195390; ENSMUST00000201158; ENSMUST00000201676; AB001431; AB731728; BC158132; OTTMUST00000120320; OTTMUST00000120321; OTTMUST00000126…
10350329	1.87	1.72	0.06	0.11	1.11	0.352838	0.979373	Kif14	kinesin family member 14	chr1	136531367 - 136531498	+	ENSMUST00000047817; ENSMUST00000189413; OTTMUST00000120321
10350331	8.86	8.81	0.08	0.01	1.04	0.829468	0.991247	Zfp281	zinc finger protein 281	chr1	136624945 - 136628324	+	NM_001160251; NM_177643; ENSMUST00000047734; ENSMUST00000112046; BC003243; BC062153; CT010200; OTTMUST00000052461; OTTMUST00000052462
10350335	7.35	7.27	0.11	0.23	1.06	0.496773	0.979373	Gm29718	predicted gene, 29718 [Source:MGI Symbol;Acc:MGI:5588877]	chr1	136793037 - 136793510	+	ENSMUST00000193396
10350337	3.66	3.48	0.1	0.1	1.13	0.097142	0.979373			chr1	137927251 - 137930220	+
10350339	1.54	1.47	0.18	0.09	1.05	0.614902	0.979626	Mir181a-1	microRNA 181a-1	chr1	137966455 - 137966541	+	NR_029795
10350341	4.93	5.02	0.52	0.2	-1.06	0.447607	0.979373	Mir181b-1	microRNA 181b-1	chr1	137966639 - 137966718	+	NR_029820
10350343	2.82	3.14	0.19	0.09	-1.25	0.093197	0.979373	Atp6v1g3	ATPase, H+ transporting, lysosomal V1 subunit G3	chr1	138273738 - 138289462	+	NM_177397; ENSMUST00000027643; AB088359; BC107267; BC107268; OTTMUST00000066462
10350349	7.22	7.15	0.12	0.03	1.05	0.452373	0.979373	Dennd1b	DENN/MADD domain containing 1B	chr1	138963786 - 139171912	+	NM_001166501; NM_181347; XM_006529716; XM_006529717; XM_006529718; XM_006529719; ENSMUST00000094505; ENSMUST00000168527; ENSMUST00000196816; ENSMUST00000198418; ENSMUST00000198759; ENSMUST00000199634; ENSMUST00000200295; ENSMUST00000200429; ENSMUST00000200533; BC042698; BC141388; BC141389; OTTMUST00000083856; OTTMUST00000083857; OTTMUST00000083860; OTTMUST00000083867; OTTMUST00000085752; OTTMUST0…
10350377	6.95	6.8	0.36	0.11	1.11	0.614603	0.979626	Zbtb41	zinc finger and BTB domain containing 41 homolog	chr1	139422383 - 139449339	+	NM_172643; XM_006529446; XM_006529447; XM_006529448; ENSMUST00000039867; ENSMUST00000199011; ENSMUST00000200243; BC150859; OTTMUST00000051928; OTTMUST00000127264; OTTMUST00000128293
10350392	3.28	3.28	0.19	0.05	1	0.512976	0.979373	Aspm	asp (abnormal spindle)-like, microcephaly associated (Drosophila)	chr1	139454773 - 139494090	+	NM_009791; XM_006529108; ENSMUST00000053364; ENSMUST00000196272; ENSMUST00000197096; ENSMUST00000199998; ENSMUST00000200083; AF062378; AF533752; AY971958; OTTMUST00000046913; OTTMUST00000046914; OTTMUST00000046915; OTTMUST00000046916; OTTMUST00000128352
10350425	2.04	2.12	0.09	0.16	-1.06	0.317944	0.979373	F13b	coagulation factor XIII, beta subunit	chr1	139501727 - 139523756	+	NM_031164; XM_006529132; XM_006529133; ENSMUST00000027615; ENSMUST00000141842; BC030166; D10071; OTTMUST00000050890; OTTMUST00000050892
10350438	7.58	7.52	0.13	0.06	1.04	0.870149	0.992533	Kcnt2	potassium channel, subfamily T, member 2	chr1	140246257 - 140609712	+	NM_001081027; XM_006529562; XM_006529565; XM_006529566; XM_006529567; XM_006529570; XM_006529572; XM_011247996; XM_011247997; XM_011247998; XM_011247999; ENSMUST00000119786; ENSMUST00000120709; ENSMUST00000120796; ENSMUST00000145077; ENSMUST00000192840; ENSMUST00000193606; OTTMUST00000074182; OTTMUST00000074238; OTTMUST00000074239; OTTMUST00000074307; OTTMUST00000127417; OTTMUST00000127420
10350471	1.45	1.65	0.21	0.15	-1.15	0.731984	0.985875			chr1	141763554 - 141763662	+
10350473	8.02	8.04	0.08	0.08	-1.02	0.628508	0.979626	B3galt2	UDP-Gal:betaGlcNAc beta 1,3-galactosyltransferase, polypeptide 2	chr1	143640743 - 143649830	+	NM_020025; ENSMUST00000038252; BC046322; OTTMUST00000076604
10350478	9.41	9.47	0.11	0.03	-1.04	0.793701	0.990218	Glrx2	glutaredoxin 2 (thioltransferase)	chr1	143739349 - 143749678	+	NM_001038592; NM_001038593; NM_001038594; NM_023505; XM_006529855; XM_006529856; XM_006529857; XM_011248068; ENSMUST00000050491; ENSMUST00000111957; ENSMUST00000126514; ENSMUST00000129653; ENSMUST00000145571; ENSMUST00000145969; ENSMUST00000148600; ENSMUST00000149103; ENSMUST00000152435; ENSMUST00000185362; ENSMUST00000185367; ENSMUST00000188783; ENSMUST00000190211; AF276918; AF380337; BC065387; …
10350489	7.1	7.1	0.04	0.08	1	0.998761	0.999866	Uchl5	ubiquitin carboxyl-terminal esterase L5	chr1	143777312 - 143806945	+	NM_001159866; NM_019562; XM_006529760; XR_387185; ENSMUST00000018333; ENSMUST00000185493; ENSMUST00000185539; ENSMUST00000185742; ENSMUST00000189433; ENSMUST00000189936; ENSMUST00000190258; ENSMUST00000191512; AF148447; AF175903; BC006891; OTTMUST00000125747; OTTMUST00000125748; OTTMUST00000125749; OTTMUST00000125750; OTTMUST00000125751; OTTMUST00000125752; OTTMUST00000125753; OTTMUST00000125754
10350502	3.36	3.47	0.19	0.14	-1.08	0.307918	0.979373	Gm5262	predicted gene 5262 [Source:MGI Symbol;Acc:MGI:3647342]	chr1	145183924 - 145184853	+	ENSMUST00000180655
10350504	3.19	3.17	0.25	0.18	1.01	0.265438	0.979373	Gm5263	predicted gene 5263 [Source:MGI Symbol;Acc:MGI:3647343]	chr1	146420434 - 146420827	+	ENSMUST00000163646
10350506	6.89	7.43	0.44	0.15	-1.45	0.427042	0.979373	Brinp3	bone morphogenetic protein/retinoic acid inducible neural specific 3	chr1	146495666 - 146902469	+	NM_001145807; NM_153539; XM_006529367; XM_006529368; XM_011247972; ENSMUST00000074622; ENSMUST00000125331; ENSMUST00000128345; ENSMUST00000132847; ENSMUST00000166814; BC030498; BC099956; OTTMUST00000058815; OTTMUST00000058816; OTTMUST00000058817; OTTMUST00000058818
10350516	8.43	8.45	0.18	0.18	-1.01	0.641726	0.979626	Ptgs2	prostaglandin-endoperoxide synthase 2	chr1	150100100 - 150108017	+	NM_011198; ENSMUST00000035065; ENSMUST00000190784; BC052900; M64291; M88242; M94967; OTTMUST00000126288; OTTMUST00000126290
10350530	2.28	2.36	0.13	0.1	-1.06	0.236047	0.979373	Pdc	phosducin	chr1	150319417 - 150334134	+	NM_001159730; NM_024458; ENSMUST00000165062; ENSMUST00000185698; ENSMUST00000186572; ENSMUST00000191228; BC012507; BC021920; L08075; OTTMUST00000125866; OTTMUST00000125867; OTTMUST00000125868
10350535	8.04	8.06	0.04	0.06	-1.02	0.948772	0.997206	Tpr	translocated promoter region, nuclear basket protein	chr1	150392838 - 150449929	+	NM_133780; XM_006529065; ENSMUST00000119161; ENSMUST00000124484; ENSMUST00000124973; ENSMUST00000128417; ENSMUST00000131701; ENSMUST00000132257; ENSMUST00000132522; ENSMUST00000138718; ENSMUST00000141827; ENSMUST00000147769; ENSMUST00000150752; ENSMUST00000151563; ENSMUST00000152967; AY046504; BC029834; BC141406; BC141410; OTTMUST00000073088; OTTMUST00000073201; OTTMUST00000073202; OTTMUST0000007…
10350590	3.98	3.97	0.04	0.11	1.01	0.982209	0.999486	Ska2l-ps	spindle and kinetochore associated complex subunit 2-like, pseudogene	chr1	150549317 - 150549679	+	OTTMUST00000125930
10350592	3.19	3.26	0.2	0.03	-1.04	0.719529	0.984358			chr1	151210188 - 151211085	+
10350594	7.75	7.66	0.17	0.04	1.06	0.970356	0.999216	Ivns1abp	influenza virus NS1A binding protein	chr1	151344498 - 151364445	+	NM_001039511; NM_001039512; NM_054102; XM_006529088; XM_006529089; ENSMUST00000023918; ENSMUST00000097543; ENSMUST00000111887; ENSMUST00000186745; ENSMUST00000190872; AB055737; AB055738; BC004092; BC040250; DQ914522; DQ914523; OTTMUST00000126311; OTTMUST00000126312; OTTMUST00000126313; OTTMUST00000126314; OTTMUST00000126315
10350614	6.94	7.29	0.14	0.15	-1.27	0.198188	0.979373	Trmt1l	tRNA methyltransferase 1 like	chr1	151428648 - 151458161	+	NM_026876; XM_006529976; XM_011248113; ENSMUST00000065625; ENSMUST00000185230; ENSMUST00000186244; ENSMUST00000188179; ENSMUST00000188679; ENSMUST00000188843; ENSMUST00000189655; BC110425; BC132299; OTTMUST00000126326; OTTMUST00000126327; OTTMUST00000126328; OTTMUST00000126329; OTTMUST00000126330; OTTMUST00000126331; OTTMUST00000126370
10350630	4.52	4.49	0.17	0.26	1.02	0.92295	0.995086	Fam129a	family with sequence similarity 129, member A	chr1	151571475 - 151719342	+	NM_022018; XM_006529776; ENSMUST00000086267; ENSMUST00000097541; ENSMUST00000111875; ENSMUST00000134499; ENSMUST00000148810; AB049355; BC058234; BC137843; OTTMUST00000050970; OTTMUST00000050971; OTTMUST00000050972; OTTMUST00000050973; OTTMUST00000050974
10350646	7.63	7.67	0.02	0.04	-1.03	0.08605	0.979373	Edem3	ER degradation enhancer, mannosidase alpha-like 3	chr1	151755374 - 151822056	+	NM_001039644; NM_001311165; NM_001311166; XM_006529795; XM_006529796; XM_006529797; XM_006529798; XM_011248060; XM_011248061; XM_011248062; XM_011248063; ENSMUST00000059498; ENSMUST00000187951; ENSMUST00000188145; ENSMUST00000191070; AB188342; BC138658; BC138659; BC145357; BC145358; OTTMUST00000126472; OTTMUST00000126473; OTTMUST00000126474; OTTMUST00000126475
10350668	4.7	4.66	0.11	0.04	1.03	0.526422	0.979373	Colgalt2	collagen beta(1-O)galactosyltransferase 2	chr1	152399921 - 152510695	+	NM_177756; ENSMUST00000044311; ENSMUST00000127586; BC068118; OTTMUST00000059795; OTTMUST00000059796
10350681	1.74	1.72	0.12	0.09	1.01	0.973866	0.999382	Apobec4	apolipoprotein B mRNA editing enzyme, catalytic polypeptide-like 4 (putative)	chr1	152750577 - 152757544	+	NM_001081197; ENSMUST00000068875; OTTMUST00000047134
10350684	9.68	9.69	0.11	0.1	-1.01	0.79656	0.990516	Arpc5	actin related protein 2/3 complex, subunit 5	chr1	152766636 - 152775580	+	NM_026369; XM_006529817; ENSMUST00000077755; ENSMUST00000097536; ENSMUST00000143008; BC060143; OTTMUST00000052610; OTTMUST00000052611; OTTMUST00000052612
10350689	3.52	3.01	0.36	0.05	1.42	0.030939	0.979373	Ncf2	neutrophil cytosolic factor 2	chr1	152800241 - 152836990	+	NM_010877; XM_006529236; ENSMUST00000027754; ENSMUST00000186568; AB002664; BC003730; OTTMUST00000126584; DQ449939
10350697	10.21	10.29	0.07	0.04	-1.06	0.269986	0.979373	Nmnat2	nicotinamide nucleotide adenylyltransferase 2	chr1	152955101 - 153119261	+	NM_175460; XM_006529455; XM_006529456; XR_387163; ENSMUST00000043313; ENSMUST00000185241; ENSMUST00000186368; ENSMUST00000186621; ENSMUST00000187569; ENSMUST00000190960; AK129155; BC089007; OTTMUST00000126601; OTTMUST00000126611; OTTMUST00000126612; OTTMUST00000126613; OTTMUST00000126614; OTTMUST00000126615
10350710	3.5	3.59	0.17	0.04	-1.06	0.756555	0.986756	Shcbp1l	Shc SH2-domain binding protein 1-like	chr1	153425112 - 153452574	+	NM_001033162; XM_006529876; XR_387195; ENSMUST00000042373; ENSMUST00000136614; ENSMUST00000137861; BC113157; OTTMUST00000055224; OTTMUST00000055225; OTTMUST00000055226
10350723	1.77	1.67	0.16	0.04	1.07	0.552909	0.979373	Shcbp1l	Shc SH2-domain binding protein 1-like	chr1	153440079 - 153440218	+	XR_387195
10350725	8.75	8.87	0.15	0.15	-1.09	0.592338	0.979373	Rgs8	regulator of G-protein signaling 8	chr1	153653037 - 153697665	+	NM_026380; XM_006529818; XM_006529819; XM_006529820; XM_006529821; XM_006529822; XM_006529823; XM_006529824; XM_006529825; XM_006529826; XM_006529827; XM_006529828; XM_006529829; ENSMUST00000041776; ENSMUST00000111810; ENSMUST00000111812; ENSMUST00000111814; ENSMUST00000111815; ENSMUST00000124500; ENSMUST00000147482; ENSMUST00000147700; ENSMUST00000147794; ENSMUST00000152114; BC065056; BC094577; …
10350733	6.47	6.44	0.19	0.2	1.02	0.481801	0.979373	Rgs16	regulator of G-protein signaling 16	chr1	153740348 - 153745468	+	NM_011267; ENSMUST00000027748; BC010980; BC049968; BC055459; OTTMUST00000049392; U67189; U72881; U94828
10350742	5.74	5.68	0.64	0.15	1.04	0.482847	0.979373	Rnasel	ribonuclease L (2, 5-oligoisoadenylate synthetase-dependent)	chr1	153752930 - 153762341	+	NM_011882; XM_006529525; XM_006529527; XM_006529528; XM_006529530; XM_011247993; XM_011247994; XM_011247995; ENSMUST00000086209; ENSMUST00000182016; ENSMUST00000182131; ENSMUST00000182538; ENSMUST00000182722; ENSMUST00000183241; AF281045; BC138013; JX443419; OTTMUST00000114392; OTTMUST00000114394; OTTMUST00000114395; OTTMUST00000114396; OTTMUST00000114397; OTTMUST00000114398
10350749	3.3	3.46	0.36	0.15	-1.11	0.32134	0.979373	Teddm1b	transmembrane epididymal protein 1B	chr1	153874345 - 153876871	+	NM_001008426; ENSMUST00000055314; OTTMUST00000126772
10350751	3.43	3.44	0.07	0.03	-1	0.587393	0.979373	Teddm1a	transmembrane epididymal protein 1A	chr1	153891792 - 153893058	+	NM_178244; ENSMUST00000050660; BC141344; BC141345; OTTMUST00000126774
10350753	11.14	11.14	0.05	0.01	-1	0.685912	0.982066	Glul; Mir8114	glutamate-ammonia ligase (glutamine synthetase); microRNA 8114	chr1	153899945 - 153909714	+	NM_008131; NR_106194; ENSMUST00000086199; OTTMUST00000039662; U09114; AY044241; BC015086; X16314
10350758	4.8	4.75	0.3	0.16	1.03	0.407727	0.979373			chr1	153905301 - 153916910	+
10350760	3.22	2.99	0.19	0.17	1.18	0.108602	0.979373	Zfp648	zinc finger protein 648	chr1	154197832 - 154205674	+	NM_001204908; XM_006529053; XR_387142; ENSMUST00000086195; OTTMUST00000126871
10350766	8.96	9.05	0.1	0.01	-1.06	0.654851	0.979626	Stx6	syntaxin 6	chr1	155158742 - 155203522	+	NM_021433; XM_006529766; ENSMUST00000027743; ENSMUST00000191769; ENSMUST00000192091; ENSMUST00000192311; ENSMUST00000192519; ENSMUST00000192690; ENSMUST00000193059; ENSMUST00000194158; ENSMUST00000195302; ENSMUST00000195693; AF237814; BC029205; OTTMUST00000127155; OTTMUST00000127156; OTTMUST00000127157; OTTMUST00000127170; OTTMUST00000127171; OTTMUST00000127172; OTTMUST00000127173; OTTMUST0000012…
10350777	7.57	7.62	0.06	0.03	-1.04	0.184511	0.979373	Acbd6	acyl-Coenzyme A binding domain containing 6	chr1	155558119 - 155687232	+	NM_001145781; NM_026683; NM_028250; XM_006529883; XR_387197; ENSMUST00000035560; ENSMUST00000080138; ENSMUST00000097529; ENSMUST00000192730; ENSMUST00000194476; BC028537; BC061029; BC115580; BC115581; OTTMUST00000088454; OTTMUST00000088455; OTTMUST00000088456; OTTMUST00000127272; OTTMUST00000127273; ENSMUST00000159339; OTTMUST00000088457
10350790	3.99	4.06	0.15	0.06	-1.05	0.613919	0.979626	Tor1aip2	torsin A interacting protein 2	chr1	156035403 - 156036108	+	NM_001160180; NM_001160182; NM_172843; XM_006529587; ENSMUST00000111754; ENSMUST00000111757; ENSMUST00000133152; OTTMUST00000052178; OTTMUST00000052179; OTTMUST00000110039; XM_006529589
10350792	6.35	6.46	0.1	0.1	-1.07	0.652101	0.979626	Tor1aip2	torsin A interacting protein 2	chr1	156036133 - 156053736	+	NM_001160180; NM_001160181; NM_001160182; NM_022329; NM_172843; XM_006529588; XM_011248003; ENSMUST00000060404; ENSMUST00000065648; ENSMUST00000097526; ENSMUST00000111754; ENSMUST00000111757; ENSMUST00000128941; ENSMUST00000131359; BC060258; BC064017; BC092059; OTTMUST00000052163; OTTMUST00000052164; OTTMUST00000052165; OTTMUST00000052167; OTTMUST00000052177; OTTMUST00000052178; OTTMUST00000110039
10350800	5.67	5.81	0.09	0.08	-1.1	0.163064	0.979373	Tor1aip2	torsin A interacting protein 2	chr1	156059411 - 156068861	+	NM_172843; XM_006529587; XM_006529588; XM_006529589; XM_011248003; ENSMUST00000060404; ENSMUST00000111757; ENSMUST00000125371; ENSMUST00000133152; BC066790; OTTMUST00000052177; OTTMUST00000052178; OTTMUST00000052179; OTTMUST00000052181
10350806	3.01	2.99	0.27	0.47	1.01	0.939312	0.996276	Nphs2	nephrosis 2, podocin	chr1	156310725 - 156328035	+	NM_130456; XM_006496683; XM_006496684; XM_011238765; ENSMUST00000027896; ENSMUST00000193020; AY050309; BC067401; FJ715770; FJ715771; FJ715772; FJ715773; FJ715774; FJ715775; FJ715776; OTTMUST00000127804; OTTMUST00000127805
10350816	10.07	10.03	0.08	0.01	1.02	0.594902	0.979373	Rpl35	ribosomal protein L35	chr1	156366051 - 156366523	+	BC025884; BC094634; BC125652; BC125656
10350819	9.36	9.39	0.09	0.03	-1.02	0.582599	0.979373	Gm10031; Csnk2a1	predicted pseudogene 10031; casein kinase 2, alpha 1 polypeptide	chr1	156524092 - 156526686	+	XR_884985; ENSMUST00000124791; BC089343; OTTMUST00000037684; U17112; U51866
10350823	6.62	6.67	0.09	0.05	-1.03	0.524743	0.979373	Abl2	v-abl Abelson murine leukemia viral oncogene 2 (arg, Abelson-related gene)	chr1	156559049 - 156649619	+	NM_001136104; NM_009595; XM_006496613; XM_006496614; XM_006496615; XM_006496616; XM_006496617; XM_006496620; XM_006496621; XM_006496622; XM_011238737; XM_011238738; ENSMUST00000027888; ENSMUST00000166172; ENSMUST00000173929; ENSMUST00000190749; BC137771; BC144897; DQ084361; OTTMUST00000095554; OTTMUST00000095555; OTTMUST00000095556; OTTMUST00000126499; U40827
10350838	4.47	4.55	0.24	0.17	-1.06	0.690441	0.982336	Gm15428	predicted pseudogene 15428 [Source:MGI Symbol;Acc:MGI:3642670]	chr1	156793512 - 156793844	+	ENSMUST00000121352
10350840	3.93	4.2	0.35	0.19	-1.21	0.757644	0.986756	Angptl1	angiopoietin-like 1	chr1	156839023 - 156861078	+	NM_028333; ENSMUST00000027885; ENSMUST00000111720; BC082563; OTTMUST00000054174; OTTMUST00000054175
10350846	2.21	2.24	0.17	0.19	-1.02	0.766844	0.988004			chr1	157043613 - 157043828	+
10350848	5.7	5.51	0.11	0.23	1.14	0.179918	0.979373	2810025M15Rik	RIKEN cDNA 2810025M15 gene	chr1	157412352 - 157420236	+	NR_027984; BC055845; BC055878
10350853	6.24	6.1	0.09	0.1	1.1	0.792079	0.990218	BC026585	cDNA sequence BC026585	chr1	157458580 - 157489062	+	NM_001033284; XM_011238783; ENSMUST00000046743; ENSMUST00000119891; ENSMUST00000193791; ENSMUST00000194220; ENSMUST00000195702; BC045198
10350864	3.16	3.17	0.19	0.14	-1.01	0.259199	0.979373	Sec16b	SEC16 homolog B (S. cerevisiae)	chr1	157506810 - 157568425	+	NM_001159986; NM_033354; NR_027641; XM_006497044; XM_006497045; XM_006497046; XM_006497047; XM_006497048; XM_006497049; XM_006497050; XM_011238888; ENSMUST00000027881; ENSMUST00000086130; ENSMUST00000111700; ENSMUST00000146873; ENSMUST00000155665; AB063356; BC059194; OTTMUST00000054129; OTTMUST00000054130; OTTMUST00000054131; OTTMUST00000054132; OTTMUST00000054133
10350894	4.98	4.85	0.15	0.08	1.1	0.340053	0.979373	Gm37713	predicted gene, 37713 [Source:MGI Symbol;Acc:MGI:5610941]	chr1	157621270 - 157621472	+	ENSMUST00000191746
10350896	10.28	10.2	0.07	0.11	1.05	0.392458	0.979373	Astn1	astrotactin 1	chr1	158362356 - 158691788	+	NM_001205204; NM_007495; XM_011238739; XM_011238740; XM_011238741; ENSMUST00000046110; ENSMUST00000170718; ENSMUST00000192619; ENSMUST00000192821; ENSMUST00000193042; ENSMUST00000193599; ENSMUST00000194041; ENSMUST00000194217; ENSMUST00000194369; ENSMUST00000194658; ENSMUST00000195311; BC094666; OTTMUST00000127283; OTTMUST00000127284; OTTMUST00000127285; OTTMUST00000127286; OTTMUST00000127287; OT…
10350921	1.39	1.69	0.03	0.14	-1.24	0.030066	0.979373	Mir488	microRNA 488	chr1	158505625 - 158505733	+	NR_030441
10350923	6.89	6.84	0.12	0.06	1.04	0.792951	0.990218	Rfwd2	ring finger and WD repeat domain 2	chr1	159232326 - 159347580	+	NM_011931; XM_006496859; XM_006496860; XM_006496861; ENSMUST00000076894; ENSMUST00000192597; ENSMUST00000192841; ENSMUST00000193776; ENSMUST00000194049; ENSMUST00000194713; ENSMUST00000194798; ENSMUST00000195554; ENSMUST00000195800; AF151110; BC082804; OTTMUST00000127707; OTTMUST00000127708; OTTMUST00000127710; OTTMUST00000127711; OTTMUST00000127714; OTTMUST00000127715; OTTMUST00000127717; OTTMUS…
10350948	4.41	4.1	0.28	0.17	1.24	0.793454	0.990218	Gm31256	predicted gene, 31256 [Source:MGI Symbol;Acc:MGI:5590415]	chr1	159378384 - 159378912	+	ENSMUST00000194705
10350951	9.35	9.36	0.16	0.06	-1.01	0.936041	0.996095	Tnr	tenascin R	chr1	159523769 - 159924475	+	NM_022312; XM_006496742; XM_006496743; XM_006496744; XM_006496745; XM_006496746; ENSMUST00000111669; ENSMUST00000192069; ENSMUST00000192457; ENSMUST00000195199; BC132392; BC138043; OTTMUST00000128324; OTTMUST00000128325; OTTMUST00000128327; ENSMUST00000193325; OTTMUST00000128326
10350975	3.84	3.51	0.43	0.37	1.25	0.277545	0.979373	Gm10530	predicted gene 10530 [Source:MGI Symbol;Acc:MGI:3641765]	chr1	159684483 - 159684875	+	ENSMUST00000097514; ENSMUST00000194909
10350977	4.34	4.58	0.17	0.19	-1.18	0.365489	0.979373	4930523C07Rik	RIKEN cDNA 4930523C07 gene	chr1	160044387 - 160076018	+	NM_001162896; NR_028111; XM_006496968; XM_006496969; XM_011238858; XM_011238859; ENSMUST00000060298; ENSMUST00000097513; ENSMUST00000163892; ENSMUST00000165923; ENSMUST00000168250; ENSMUST00000191933
10350985	5.84	5.98	0.12	0.05	-1.1	0.59364	0.979373	Mrps14	mitochondrial ribosomal protein S14	chr1	160195260 - 160201186	+	NM_025474; XM_006496954; ENSMUST00000078878; ENSMUST00000097193; ENSMUST00000135680; BC044057; OTTMUST00000052102; OTTMUST00000052103; OTTMUST00000052104
10350990	7.79	7.78	0.06	0.06	1.01	0.914334	0.995003	Gm6177	predicted gene 6177 [Source:MGI Symbol;Acc:MGI:3643753]	chr1	160893120 - 160893584	+	ENSMUST00000085589
10350992	8.53	8.52	0.06	0.08	1.01	0.421351	0.979373	Rc3h1	RING CCCH (C3H) domains 1	chr1	160906465 - 160968095	+	NM_001024952; XM_006496908; ENSMUST00000035911; ENSMUST00000161609; ENSMUST00000161708; AY948287; BC138663; OTTMUST00000088460; OTTMUST00000088461; OTTMUST00000088462
10351013	6.46	6.28	0.27	0.28	1.13	0.594749	0.979373	Rc3h1	RING CCCH (C3H) domains 1	chr1	160972945 - 160974973	+	NM_001024952; XM_006496908; ENSMUST00000161609; OTTMUST00000088460
10351015	2.39	2.43	0.07	0.1	-1.03	0.928774	0.995184	Serpinc1	serine (or cysteine) peptidase inhibitor, clade C (antithrombin), member 1	chr1	160978646 - 161003010	+	NM_080844; XM_006496626; XM_011238742; ENSMUST00000064725; ENSMUST00000191936; ENSMUST00000193477; ENSMUST00000194455; ENSMUST00000194592; ENSMUST00000194777; ENSMUST00000195438; ENSMUST00000195760; BC019447; BC033377; OTTMUST00000128791; OTTMUST00000128792; OTTMUST00000128793; OTTMUST00000128794; OTTMUST00000128795; OTTMUST00000128796; OTTMUST00000128797; OTTMUST00000129144
10351026	8.04	7.95	0.04	0.09	1.07	0.180819	0.979373	Gas5	growth arrest specific 5	chr1	161035179 - 161038539	+	NR_002840; BC004622; BC059726; X59728
10351035	4.51	4.49	0.16	0.19	1.01	0.263758	0.979373	Gas5	growth arrest specific 5	chr1	161035394 - 161035473	+	NR_002840
10351037	7.28	7.37	0.06	0.06	-1.07	0.302406	0.979373	Gas5	growth arrest specific 5	chr1	161036057 - 161036139	+	NR_002840
10351039	1.69	2.07	0.27	0.03	-1.29	0.107139	0.979373	Gas5	growth arrest specific 5	chr1	161037361 - 161037434	+	NR_002840
10351041	4.5	5.02	0.43	0.27	-1.44	0.22083	0.979373	Snord80; Gas5	small nucleolar RNA, C/D box 80 [Source:MGI Symbol;Acc:MGI:5454266]; growth arrest specific 5 [Source:MGI Symbol;Acc:MGI:95659]	chr1	161037605 - 161037678	+	ENSMUST00000083801; ENSMUST00000162289
10351043	6.8	7.37	0.36	0.17	-1.49	0.101367	0.979373	Snord47	small nucleolar RNA, C/D box 47	chr1	161038082 - 161038158	+	NR_028543; FM991905
10351045	2.16	2.41	0.12	0.11	-1.19	0.053497	0.979373	Gm25789; Gas5	predicted gene, 25789 [Source:MGI Symbol;Acc:MGI:5455566]; growth arrest specific 5 [Source:MGI Symbol;Acc:MGI:95659]	chr1	161038308 - 161038383	+	ENSMUST00000083294; ENSMUST00000159399; ENSMUST00000160516; ENSMUST00000160551
10351047	2.66	2.86	0.25	0.18	-1.15	0.595516	0.979373	Cenpl	centromere protein L	chr1	161070941 - 161086326	+	NM_001159930; NR_131028; NR_131029; NR_131030; XR_373616; ENSMUST00000028035; ENSMUST00000111618; ENSMUST00000111620; ENSMUST00000143486; ENSMUST00000155808; ENSMUST00000192150; ENSMUST00000192850; ENSMUST00000194855; ENSMUST00000195571; BC020064; BC048708; BC060191; BC116944; BC116970; OTTMUST00000052614; OTTMUST00000052615; OTTMUST00000052616; OTTMUST00000052617; OTTMUST00000052618; OTTMUST0000…
10351056	6.92	7.03	0.08	0.04	-1.07	0.183173	0.979373	Ankrd45	ankyrin repeat domain 45	chr1	161142740 - 161167837	+	NM_028664; XM_006496995; XM_006496997; XM_006496999; XM_006497000; XM_006497003; XM_011238872; ENSMUST00000052245; ENSMUST00000111608; ENSMUST00000125018; ENSMUST00000150721; ENSMUST00000192384; BC049713; OTTMUST00000052534; OTTMUST00000052535; OTTMUST00000052536; OTTMUST00000129253
10351063	5.6	5.41	0.27	0.08	1.14	0.296016	0.979373			chr1	161170678 - 161171151	+
10351065	2.23	2.23	0.18	0.06	-1	0.942823	0.996321	Gm6185	predicted gene 6185 [Source:MGI Symbol;Acc:MGI:3648765]	chr1	161176931 - 161236710	+	ENSMUST00000193379
10351095	2.33	2.35	0.16	0.16	-1.01	0.998592	0.999816	Tnfsf4	tumor necrosis factor (ligand) superfamily, member 4	chr1	161395452 - 161418206	+	NM_009452; ENSMUST00000028024; FJ176943; OTTMUST00000111962; U12763
10351099	1.69	1.69	0.13	0.11	1.01	0.701924	0.983658	Tnfsf18	tumor necrosis factor (ligand) superfamily, member 18	chr1	161494655 - 161506334	+	NM_183391; ENSMUST00000086084; AJ577579; AJ577580; AY234223; AY267900; AY320040; AY359852; BC137814; BC137815; OTTMUST00000066464
10351107	4.59	4.71	0.22	0.11	-1.08	0.476573	0.979373	Pigc	phosphatidylinositol glycan anchor biosynthesis, class C	chr1	161969188 - 161973435	+	NM_001039045; NM_026078; XM_006496959; ENSMUST00000028021; ENSMUST00000111594; ENSMUST00000159648; ENSMUST00000160881; ENSMUST00000193784; BC006938; OTTMUST00000072955; OTTMUST00000072956; OTTMUST00000073019; OTTMUST00000073020; OTTMUST00000129902
10351111	2.14	2.31	0.03	0.25	-1.12	0.303514	0.979373	Dnm3os; Mir214; Mir199a-2	dynamin 3, opposite strand; microRNA 214; microRNA 199a-2	chr1	162217623 - 162225552	+	NR_002870; NR_029796; NR_029810
10351117	2.92	2.67	0.07	0.15	1.19	0.068577	0.979373			chr1	162477680 - 162479943	+
10351119	7.84	7.81	0.05	0.09	1.02	0.741742	0.986756	Vamp4	vesicle-associated membrane protein 4	chr1	162570723 - 162599078	+	NM_016796; XM_006496934; XM_006496935; XM_006496936; ENSMUST00000050010; ENSMUST00000128704; ENSMUST00000132158; ENSMUST00000135241; ENSMUST00000138499; ENSMUST00000150040; ENSMUST00000155003; ENSMUST00000194810; AF061516; BC138753; BC138754; OTTMUST00000082750; OTTMUST00000082751; OTTMUST00000082752; OTTMUST00000082753; OTTMUST00000082754; OTTMUST00000082755; OTTMUST00000082756; OTTMUST000001306…
10351131	6.06	6.24	0.15	0.01	-1.14	0.048062	0.979373	Myoc	myocilin	chr1	162639166 - 162649693	+	NM_010865; ENSMUST00000028020; AB013592; AF039869; BC125329; BC137606; OTTMUST00000130698
10351136	2.01	2.04	0.23	0.19	-1.02	0.803153	0.990524			chr1	163176129 - 163176252	+
10351138	5.06	4.86	0.06	0.04	1.15	0.014355	0.966242	Rpsa-ps1	ribosomal protein SA, pseudogene 1	chr1	163623793 - 163624681	+	OTTMUST00000126607
10351140	9.08	9.11	0.16	0.04	-1.02	0.271094	0.979373	Kifap3	kinesin-associated protein 3	chr1	163779593 - 163917104	+	NM_001305643; NM_010629; XM_006496679; XM_006496681; ENSMUST00000027877; ENSMUST00000077642; BC040362; BC049100; D50366; D50367; OTTMUST00000044067; OTTMUST00000044068
10351163	6.92	6.96	0.02	0.08	-1.02	0.517162	0.979373	Scyl3	SCY1-like 3 (S. cerevisiae)	chr1	163929790 - 163955126	+	NM_001286002; NM_001286003; NM_028776; XM_006496845; XM_006496846; XM_006496847; XM_006496848; XM_006496849; XM_011238819; ENSMUST00000027876; ENSMUST00000159516; ENSMUST00000161908; ENSMUST00000162234; ENSMUST00000162920; ENSMUST00000163033; ENSMUST00000170359; BC043085; OTTMUST00000088468; OTTMUST00000088469; OTTMUST00000088470; OTTMUST00000088471; OTTMUST00000088472; OTTMUST00000088473
10351179	4.64	4.69	0.07	0.12	-1.03	0.560331	0.979373	Mettl18	methyltransferase like 18	chr1	163994913 - 163997243	+	NM_027279; XM_006496983; ENSMUST00000045694; ENSMUST00000111490; BC050143; BC052693; OTTMUST00000051801; OTTMUST00000051802
10351182	3.04	3.07	0.53	0.07	-1.02	0.500434	0.979373	Sele	selectin, endothelial cell	chr1	164048234 - 164057677	+	NM_011345; XM_006496715; ENSMUST00000027874; BC119083; BC120795; M87862; OTTMUST00000128806
10351197	3.34	3.38	0.2	0.09	-1.03	0.950333	0.997438	Sell	selectin, lymphocyte	chr1	164062104 - 164080672	+	NM_001164059; NM_011346; XM_006496716; XM_006496717; XM_006496718; ENSMUST00000027871; ENSMUST00000192047; ENSMUST00000195358; BC052681; M25324; M36005; M36058; OTTMUST00000128807; OTTMUST00000128808; OTTMUST00000128810
10351206	3.04	3.17	0.23	0.18	-1.09	0.433142	0.979373	Selp	selectin, platelet	chr1	164115264 - 164149745	+	NM_011347; ENSMUST00000160000; ENSMUST00000161020; ENSMUST00000161152; ENSMUST00000162102; ENSMUST00000162746; BC109158; BC109159; M72332; M87861; OTTMUST00000088484; OTTMUST00000088485; OTTMUST00000088486; OTTMUST00000088487; OTTMUST00000088488
10351224	5.67	5.97	1.1	0.44	-1.24	0.567469	0.979373	F5	coagulation factor V	chr1	164151859 - 164220274	+	NM_007976; ENSMUST00000086040; OTTMUST00000088478; U52925
10351259	6.46	6.6	0.02	0.11	-1.1	0.062541	0.979373	Slc19a2	solute carrier family 19 (thiamine transporter), member 2	chr1	164249046 - 164265385	+	NM_001276455; NM_054087; ENSMUST00000044021; ENSMUST00000159230; ENSMUST00000160773; ENSMUST00000169394; AF179403; AF216204; AF326916; AF360396; AF418986; BC034659; OTTMUST00000078223; OTTMUST00000078291; OTTMUST00000078292; OTTMUST00000092810
10351269	6.37	6.28	0.09	0.06	1.06	0.395576	0.979373	Ccdc181	coiled-coil domain containing 181	chr1	164275598 - 164287847	+	NM_029115; ENSMUST00000027867; BC048086; OTTMUST00000052657
10351277	6.77	6.66	0.08	0.11	1.08	0.931374	0.995351	Nme7	NME/NM23 family member 7	chr1	164307727 - 164437300	+	NM_001293313; NM_138314; NM_178071; XM_006496692; XM_006496693; XM_011238766; ENSMUST00000086028; ENSMUST00000191947; ENSMUST00000192225; ENSMUST00000192710; ENSMUST00000193237; ENSMUST00000193591; ENSMUST00000193683; ENSMUST00000193808; ENSMUST00000194694; ENSMUST00000195474; AF202048; BC038021; BC049225; OTTMUST00000128811; OTTMUST00000128812; OTTMUST00000128813; OTTMUST00000128814; OTTMUST0000…
10351293	2.58	2.66	0.25	0.11	-1.05	0.923498	0.995086	Dpt	dermatopontin	chr1	164796714 - 164824274	+	NM_019759; ENSMUST00000027861; AF143374; BC046420; OTTMUST00000126982
10351298	7.88	7.95	0.07	0.21	-1.05	0.732997	0.98596	Gpr161	G protein-coupled receptor 161	chr1	165306222 - 165321701	+	NM_001081126; NM_001310429; NM_001310430; XM_006496850; XM_006496851; XM_006496852; XM_011238821; ENSMUST00000111450; ENSMUST00000178700; BC137659; EF197953; OTTMUST00000127023; OTTMUST00000127024
10351304	7.18	7.29	0.05	0.05	-1.08	0.148682	0.979373	Mpc2	mitochondrial pyruvate carrier 2	chr1	165461208 - 165481214	+	NM_027430; ENSMUST00000027853; ENSMUST00000128633; ENSMUST00000138999; ENSMUST00000193575; ENSMUST00000195026; BC018324; OTTMUST00000054065; OTTMUST00000054066; OTTMUST00000054067; OTTMUST00000127064; OTTMUST00000127065
10351310	2.31	2.14	0.26	0.15	1.13	0.347639	0.979373	Adcy10	adenylate cyclase 10	chr1	165485183 - 165576773	+	NM_173029; XM_006496867; XM_006496868; XM_006496869; XM_011238823; ENSMUST00000027852; ENSMUST00000111439; ENSMUST00000111440; ENSMUST00000124037; ENSMUST00000148550; ENSMUST00000155216; ENSMUST00000193149; ENSMUST00000194554; ENSMUST00000194745; ENSMUST00000195194; BC138448; EU478437; OTTMUST00000050855; OTTMUST00000050856; OTTMUST00000050857; OTTMUST00000050886; OTTMUST00000050887; OTTMUST00000…
10351345	2.5	2.54	0.15	0.2	-1.03	0.492715	0.979373	Gm18186	predicted gene, 18186 [Source:MGI Symbol;Acc:MGI:5010371]	chr1	165493406 - 165493816	+	ENSMUST00000192239
10351347	7.91	7.88	0.1	0.06	1.02	0.885347	0.994159	Creg1	cellular repressor of E1A-stimulated genes 1	chr1	165763780 - 165775304	+	NM_011804; XM_006496930; ENSMUST00000040298; ENSMUST00000111432; ENSMUST00000140769; AF084524; BC027426; OTTMUST00000051208; OTTMUST00000051209; OTTMUST00000051210
10351353	3.47	3.46	0.32	0.12	1.01	0.953624	0.997438	Cd247	CD247 antigen	chr1	165788689 - 165870257	+	NM_001113391; NM_001113392; NM_001113393; NM_031162; NR_103716; XM_011238745; XM_011238746; ENSMUST00000005907; ENSMUST00000027849; ENSMUST00000086002; ENSMUST00000159070; ENSMUST00000161559; ENSMUST00000161971; ENSMUST00000162411; ENSMUST00000178336; ENSMUST00000187313; BC052824; J04967; L03353; M33158; OTTMUST00000088612; OTTMUST00000088613; OTTMUST00000088614; OTTMUST00000088615; OTTMUST000000…
10351368	3.14	2.87	0.12	0.16	1.2	0.237434	0.979373	Gpa33	glycoprotein A33 (transmembrane)	chr1	166130428 - 166166510	+	NM_021610; ENSMUST00000027847; ENSMUST00000060833; ENSMUST00000166159; ENSMUST00000166860; AF247659; BC008528; OTTMUST00000041022; OTTMUST00000092076; OTTMUST00000092077
10351380	8.02	7.94	0.24	0.13	1.06	0.742847	0.986756	Ildr2	immunoglobulin-like domain containing receptor 2	chr1	166254421 - 166310795	+	NM_001164528; XM_006496593; XM_006496594; XM_006496595; XM_006496596; XM_011238731; ENSMUST00000111416; ENSMUST00000192426; ENSMUST00000192638; ENSMUST00000192732; ENSMUST00000193860; ENSMUST00000194964; ENSMUST00000195557; FJ024495; FJ024496; FJ024498; FJ024500; FJ024501; OTTMUST00000051617; OTTMUST00000128283; OTTMUST00000128284; OTTMUST00000128285; OTTMUST00000128286; OTTMUST00000128287; OTTMU…
10351390	7.94	8.07	0.13	0.11	-1.1	0.632312	0.979626	Tada1	transcriptional adaptor 1	chr1	166379300 - 166393621	+	NM_030245; ENSMUST00000027846; ENSMUST00000132817; ENSMUST00000138148; ENSMUST00000138284; BC002307; BC027337; OTTMUST00000066478; OTTMUST00000066479; OTTMUST00000066480; OTTMUST00000066481
10351400	6.98	7.2	0.06	0.06	-1.16	0.012432	0.938415	Fam78b	family with sequence similarity 78, member B	chr1	167001475 - 167091013	+	NM_001160261; NM_001160262; NM_175461; XM_006496789; ENSMUST00000122929; ENSMUST00000126198; ENSMUST00000128373; ENSMUST00000156025; ENSMUST00000165874; ENSMUST00000190081; BC066094; BC132161; BC132525; OTTMUST00000085670; OTTMUST00000085671; OTTMUST00000085672; OTTMUST00000085673
10351404	7.08	7.2	0.08	0.05	-1.08	0.122693	0.979373	Tmco1	transmembrane and coiled-coil domains 1	chr1	167308670 - 167333978	+	NM_001039483; ENSMUST00000097473; ENSMUST00000193101; ENSMUST00000193446; ENSMUST00000195015; BC011457; BC019761; BC020098; OTTMUST00000128372; OTTMUST00000128373; OTTMUST00000128374; OTTMUST00000128375
10351414	7.86	7.93	0.17	0.08	-1.05	0.258885	0.979373	Aldh9a1	aldehyde dehydrogenase 9, subfamily A1	chr1	167349991 - 167368530	+	NM_019993; XM_006496950; ENSMUST00000028004; ENSMUST00000191715; ENSMUST00000193091; ENSMUST00000194843; AB296386; AF170919; BC003297; OTTMUST00000128376; OTTMUST00000128377; OTTMUST00000128378; OTTMUST00000128379
10351430	6.59	6.52	0.12	0.06	1.05	0.999112	0.999938	Rxrg	retinoid X receptor gamma	chr1	167598384 - 167639623	+	NM_001159731; NM_009107; ENSMUST00000015987; ENSMUST00000111380; ENSMUST00000111384; ENSMUST00000111386; BC058401; M84819; OTTMUST00000054044; OTTMUST00000054045; OTTMUST00000054046; OTTMUST00000054047; X76656
10351443	4.33	4.58	0.29	0.21	-1.19	0.487739	0.979373	Lmx1a	LIM homeobox transcription factor 1 alpha	chr1	167689558 - 167848733	+	NM_033652; XM_006496611; ENSMUST00000028003; ENSMUST00000111377; AF226662; BC109167; BC109168; OTTMUST00000049415; OTTMUST00000049416
10351455	8.33	8.4	0.11	0.11	-1.04	0.74432	0.986756	Rgs5	regulator of G-protein signaling 5	chr1	169655501 - 169695813	+	NM_001313705; NM_009063; ENSMUST00000027997; ENSMUST00000152809; BC037683; OTTMUST00000049406; OTTMUST00000049407
10351463	7.02	7.17	0.22	0.15	-1.11	0.401295	0.979373	Rgs5	regulator of G-protein signaling 5	chr1	169694494 - 169695798	+	NM_009063; ENSMUST00000027997; OTTMUST00000049406
10351465	7.38	7.2	0.07	0.19	1.14	0.415645	0.979373	Ccdc190	coiled-coil domain containing 190	chr1	169928939 - 169936115	+	NM_001033185; XM_006497035; XM_006497036; XM_006497037; ENSMUST00000094348; ENSMUST00000175731; BC150846; BC172001
10351471	4.08	3.86	0.26	0.29	1.17	0.780582	0.989237	4930500M09Rik	RIKEN cDNA 4930500M09 gene [Source:MGI Symbol;Acc:MGI:3630173]	chr1	170214860 - 170215556	+	ENSMUST00000159201; ENSMUST00000194988
10351473	3.03	2.82	0.26	0.15	1.16	0.909743	0.994873	Sh2d1b2	SH2 domain containing 1B2	chr1	170232871 - 170251587	+	NM_001033499; ENSMUST00000097470; ENSMUST00000162752; DQ131181; DQ140178; OTTMUST00000040239; OTTMUST00000040240
10351477	1.67	1.78	0.23	0.32	-1.08	0.659155	0.980544	Sh2d1b1	SH2 domain containing 1B1	chr1	170277320 - 170286769	+	NM_012009; ENSMUST00000179976; AB196832; AB196833; AB196834; AB196835; AF020263; BC116698; BC117508; BC145540; DQ131180; DQ132507; DQ132508; DQ132509; DQ132510; OTTMUST00000127120; BC171965
10351482	3.24	3.21	0.21	0	1.03	0.835604	0.991247	1700015E13Rik	RIKEN cDNA 1700015E13 gene	chr1	170308803 - 170312125	+	NM_001039593; ENSMUST00000056991; BC099563; BC132313; BC132315
10351487	3.73	3.68	0.09	0.13	1.03	0.569071	0.979373			chr1	170589608 - 170590465	+
10351489	7.55	7.38	0.04	0.03	1.12	0.005179	0.694213	Gm7299	ribosomal protein L17 pseudogene	chr1	170630921 - 170631501	+	XR_885059
10351491	7.89	8.05	0.18	0.32	-1.12	0.823366	0.990819	Olfml2b	olfactomedin-like 2B	chr1	170644830 - 170682789	+	NM_177068; XM_006496901; ENSMUST00000046792; BC023743; BC025654; OTTMUST00000066476
10351500	4.2	4.15	0.16	0.07	1.04	0.763447	0.987509	Gm9929	predicted gene 9929 [Source:MGI Symbol;Acc:MGI:3708526]	chr1	170868654 - 170868975	+	ENSMUST00000171747
10351502	2.99	3.25	0.14	0.11	-1.19	0.075594	0.979373	Gm26620	predicted gene, 26620 [Source:MGI Symbol;Acc:MGI:5477114]	chr1	170885065 - 170885881	+	ENSMUST00000180542
10351504	5.69	5.9	0.77	0.21	-1.15	0.403635	0.979373	Gm39701	predicted gene, 39701	chr1	170948047 - 170949618	+	XM_011238892
10351507	2.93	3.08	0.4	0.13	-1.11	0.721192	0.984605	LOC102638466; Gm10522	uncharacterized LOC102638466; predicted gene 10522 [Source:MGI Symbol;Acc:MGI:3642357]	chr1	170986076 - 170986342	+	XR_373702; XR_865725; ENSMUST00000194503; XR_399068
10351509	2.78	2.84	0.16	0.1	-1.04	0.438085	0.979373	Fcgr4	Fc receptor, IgG, low affinity IV	chr1	171018871 - 171029761	+	NM_144559; ENSMUST00000078825; AF499613; BC027310; EU050648; OTTMUST00000052638
10351515	5.66	5.81	0.24	0.08	-1.11	0.774177	0.989114	Gm26110	predicted gene, 26110 [Source:MGI Symbol;Acc:MGI:5455887]	chr1	171027965 - 171028129	+	ENSMUST00000083971
10351517	4.47	4.78	0.4	0.07	-1.24	0.296395	0.979373	Cfap126	cilia and flagella associated protein 126	chr1	171121661 - 171126950	+	NM_001081275; XM_006497017; XM_006497018; XM_006497019; XM_006497020; XM_006497021; XM_011238879; XM_011238880; XR_373619; ENSMUST00000027959; ENSMUST00000124157; ENSMUST00000127394; ENSMUST00000129651; ENSMUST00000143623; ENSMUST00000148200; ENSMUST00000151340; ENSMUST00000156789; BC061017; OTTMUST00000051410; OTTMUST00000051411; OTTMUST00000051412; OTTMUST00000051413; OTTMUST00000051414; OTTMUS…
10351525	2.87	2.89	0.25	0.11	-1.02	0.734262	0.986239	Mpz	myelin protein zero	chr1	171150713 - 171161123	+	NM_001315499; NM_001315500; NM_008623; ENSMUST00000070758; ENSMUST00000111334; ENSMUST00000125565; BC139139; BC141226; OTTMUST00000051092; OTTMUST00000051093; OTTMUST00000051094
10351533	2.67	2.76	0.1	0.04	-1.06	0.345671	0.979373	Nr1i3	nuclear receptor subfamily 1, group I, member 3	chr1	171213970 - 171218845	+	NM_001243062; NM_001243063; NM_009803; XM_006496628; XM_006496629; XM_006496630; XM_006496631; XM_006496632; XM_011238743; XM_011238744; XR_373594; XR_373595; ENSMUST00000005820; ENSMUST00000075469; ENSMUST00000111328; ENSMUST00000133075; ENSMUST00000137298; ENSMUST00000149404; ENSMUST00000152865; ENSMUST00000155126; AF009327; AF009328; BC037645; BC089541; OTTMUST00000053615; OTTMUST00000053711; …
10351546	4.81	4.81	0.23	0.11	-1	0.471858	0.979373	Apoa2	apolipoprotein A-II	chr1	171225089 - 171226373	+	NM_001305549; NM_001305550; NM_001305585; NM_013474; NR_131173; ENSMUST00000005824; ENSMUST00000111319; ENSMUST00000111320; ENSMUST00000111321; BC031786; M79361; OTTMUST00000051427; OTTMUST00000051428; OTTMUST00000051437; OTTMUST00000051438; S79794; M79362
10351551	7.49	7.44	0.03	0.03	1.04	0.292027	0.979373	Adamts4	a disintegrin-like and metallopeptidase (reprolysin type) with thrombospondin type 1 motif, 4	chr1	171250421 - 171260637	+	NM_172845; ENSMUST00000111314; ENSMUST00000111315; AK173001; BC027773; OTTMUST00000051062; OTTMUST00000051063
10351563	8.06	8.05	0.11	0.01	1.01	0.46106	0.979373	B4galt3	UDP-Gal:betaGlcNAc beta 1,4-galactosyltransferase, polypeptide 3	chr1	171270354 - 171276895	+	NM_020579; ENSMUST00000064272; ENSMUST00000111313; ENSMUST00000123954; ENSMUST00000125939; ENSMUST00000126699; ENSMUST00000129985; ENSMUST00000132890; ENSMUST00000138904; ENSMUST00000141114; ENSMUST00000141999; ENSMUST00000151863; BC013619; OTTMUST00000051448; OTTMUST00000051449; OTTMUST00000051450; OTTMUST00000051451; OTTMUST00000051452; OTTMUST00000051453; OTTMUST00000051454; OTTMUST00000051455…
10351574	8.63	8.72	0.09	0.14	-1.06	0.384672	0.979373	Dedd	death effector domain-containing	chr1	171331253 - 171341618	+	NM_001128609; NM_011615; XM_006496738; XM_006496739; XM_006496740; XM_006496741; XM_011238782; ENSMUST00000064950; ENSMUST00000097467; ENSMUST00000111299; ENSMUST00000111300; ENSMUST00000127830; ENSMUST00000129116; ENSMUST00000131653; ENSMUST00000142063; ENSMUST00000157015; AF100342; BC023668; BC054445; OTTMUST00000051499; OTTMUST00000051512; OTTMUST00000051513; OTTMUST00000051514; OTTMUST0000005…
10351583	9.58	9.58	0.06	0.07	1.01	0.740788	0.986756	Pfdn2	prefoldin 2	chr1	171345699 - 171358170	+	ENSMUST00000006579; ENSMUST00000135941; ENSMUST00000138323; BC026839; OTTMUST00000051538; OTTMUST00000051539; OTTMUST00000051540
10351588	5.13	5.03	0.13	0.13	1.08	0.076964	0.979373	Pvrl4	poliovirus receptor-related 4	chr1	171370355 - 171388598	+	NM_001122680; NM_027893; ENSMUST00000006578; ENSMUST00000094325; ENSMUST00000111286; AF472510; BC024948; OTTMUST00000051296; OTTMUST00000051301; OTTMUST00000051302
10351603	3.57	3.25	0.35	0.02	1.25	0.063958	0.979373	Arhgap30	Rho GTPase activating protein 30	chr1	171389012 - 171410242	+	NM_001005508; ENSMUST00000056449; ENSMUST00000131607; ENSMUST00000135312; ENSMUST00000194914; BC082573; OTTMUST00000051070; OTTMUST00000051071; OTTMUST00000051072; OTTMUST00000127361
10351616	6.02	5.64	0.29	0.24	1.3	0.743073	0.986756	Usf1	upstream transcription factor 1	chr1	171411384 - 171418757	+	NM_001305676; NM_001305677; NM_001305678; NM_009480; ENSMUST00000001284; ENSMUST00000159207; ENSMUST00000159371; ENSMUST00000159466; ENSMUST00000160335; ENSMUST00000160486; ENSMUST00000161241; ENSMUST00000161297; ENSMUST00000167546; AF479773; OTTMUST00000076757; OTTMUST00000076758; OTTMUST00000076759; OTTMUST00000076760; OTTMUST00000076761; OTTMUST00000076762; OTTMUST00000076814; OTTMUST000000813…
10351623	6.31	5.85	0.18	0.21	1.38	0.029908	0.979373	F11r	F11 receptor	chr1	171437561 - 171464593	+	NM_172647; ENSMUST00000043839; ENSMUST00000144497; ENSMUST00000155913; BC021876; CT010347; OTTMUST00000051546; OTTMUST00000051547; OTTMUST00000051548
10351636	5.34	5.26	0.5	0.11	1.06	0.907488	0.994873	Alyref2	Aly/REF export factor 2	chr1	171503478 - 171504750	+	NM_019484; ENSMUST00000081527; BC099405; OTTMUST00000127365
10351640	3.69	3.83	0.42	0.12	-1.1	0.714514	0.983831	Gm9765	predicted gene 9765 [Source:MGI Symbol;Acc:MGI:3642721]	chr1	171515233 - 171516922	+	ENSMUST00000043170
10351644	2.71	2.82	0.12	0.07	-1.08	0.760831	0.987213	Cd244	CD244 natural killer cell receptor 2B4	chr1	171559193 - 171583585	+	NM_018729; XM_006496695; ENSMUST00000004829; ENSMUST00000194170; ENSMUST00000194797; ENSMUST00000195804; AF082803; AF234831; L19057; OTTMUST00000041041; OTTMUST00000127367; OTTMUST00000127368; OTTMUST00000127369; DQ167570; DQ167571; AB196800; AB196801; AB196802; AB196803; AF184208; AF234830; BC145067
10351658	2.74	2.47	0.09	0.16	1.2	0.069145	0.979373	Cd48	CD48 antigen	chr1	171682009 - 171705257	+	NM_007649; XM_006496636; XM_006496637; ENSMUST00000015499; ENSMUST00000068584; AB196820; AB196821; AB196822; AB196823; BC060977; OTTMUST00000041023; OTTMUST00000127378
10351665	8.82	8.87	0.08	0.1	-1.04	0.540084	0.979373	Tma7	translational machinery associated 7 homolog (S. cerevisiae)	chr1	171711088 - 171711282	+	BC106104
10351667	1.94	2.03	0.18	0.1	-1.07	0.466479	0.979373	Slamf1	signaling lymphocytic activation molecule family member 1	chr1	171767131 - 171801184	+	NM_013730; XM_006496872; XM_006496873; ENSMUST00000015460; ENSMUST00000163992; AB196796; AB196797; AB196798; AB196799; AF149791; AF149792; AF160990; BC117095; BC117099; OTTMUST00000091753; OTTMUST00000091754
10351679	3.64	2.86	0.26	0.06	1.72	0.008285	0.824069	Cd84	CD84 antigen	chr1	171840604 - 171888686	+	NM_001252472; NM_001289470; NM_013489; XM_006496639; XM_011238747; ENSMUST00000042302; ENSMUST00000128189; ENSMUST00000135386; ENSMUST00000136479; ENSMUST00000155802; AB196812; AB196813; AB196814; AB196815; AF043445; BC140952; BC144736; OTTMUST00000066580; OTTMUST00000066581; OTTMUST00000066582; OTTMUST00000066583
10351689	2.5	2.38	0.09	0.13	1.09	0.362777	0.979373	Gm10521	predicted gene 10521 [Source:MGI Symbol;Acc:MGI:3642358]	chr1	171896124 - 171896531	+	ENSMUST00000097466
10351691	3.05	2.87	0.11	0.06	1.13	0.070992	0.979373	Slamf6	SLAM family member 6	chr1	171917515 - 171948958	+	NM_030710; XM_006496884; XM_006496885; XM_006496886; XM_006496887; XM_011238824; XM_011238825; XR_373611; ENSMUST00000171330; ENSMUST00000193311; ENSMUST00000194561; ENSMUST00000194924; ENSMUST00000195206; ENSMUST00000195656; AB196808; AB196809; AB196810; AB196811; AB196836; AF248635; AF248636; BC030031; EU591721; OTTMUST00000127385; OTTMUST00000127386; OTTMUST00000127387; OTTMUST00000127388; OTT…
10351703	10.43	10.38	0.08	0.05	1.04	0.793707	0.990218	Copa	coatomer protein complex subunit alpha	chr1	172082803 - 172122325	+	NM_009938; XM_011238748; ENSMUST00000027833; ENSMUST00000122845; ENSMUST00000124289; ENSMUST00000126634; ENSMUST00000133909; ENSMUST00000135192; ENSMUST00000138407; ENSMUST00000142765; ENSMUST00000150298; ENSMUST00000152403; BC005609; BC024070; BC047429; OTTMUST00000085713; OTTMUST00000085714; OTTMUST00000085715; OTTMUST00000085716; OTTMUST00000085718; OTTMUST00000085719; OTTMUST00000085720; OTTM…
10351738	8.93	8.95	0.02	0.04	-1.01	0.938311	0.996276	Pex19	peroxisomal biogenesis factor 19	chr1	172126772 - 172135780	+	NM_001159525; NM_023041; XM_006496713; XM_011238777; ENSMUST00000075895; ENSMUST00000111252; ENSMUST00000127662; ENSMUST00000133081; ENSMUST00000133546; ENSMUST00000147799; BC019767; CT010305; OTTMUST00000073427; OTTMUST00000073428; OTTMUST00000073429; OTTMUST00000073430; OTTMUST00000073431; OTTMUST00000073432
10351749	8.65	8.53	0.04	0.08	1.09	0.201208	0.979373	Dcaf8	DDB1 and CUL4 associated factor 8	chr1	172148084 - 172196389	+	NM_153555; XM_006497065; XM_011238889; ENSMUST00000074144; ENSMUST00000191689; ENSMUST00000191891; ENSMUST00000192031; ENSMUST00000192428; ENSMUST00000192704; ENSMUST00000193638; ENSMUST00000194972; ENSMUST00000195011; ENSMUST00000195345; ENSMUST00000195394; BC023704; BC023804; BC078641; OTTMUST00000127394; OTTMUST00000127395; OTTMUST00000127396; OTTMUST00000127397; OTTMUST00000127398; OTTMUST000…
10351769	7.21	7.3	0.19	0.08	-1.06	0.586368	0.979373	Igsf8; Gm38511	immunoglobulin superfamily, member 8; predicted gene, 38511	chr1	172261641 - 172319841	+	NM_080419; XM_011238757; XR_373706; ENSMUST00000039506; ENSMUST00000085912; ENSMUST00000128508; ENSMUST00000139528; ENSMUST00000150598; ENSMUST00000155363; ENSMUST00000194505; ENSMUST00000195659; AF411055; AF439263; BC048387; OTTMUST00000050841; OTTMUST00000050842; OTTMUST00000050843; OTTMUST00000050844; OTTMUST00000050845; OTTMUST00000050846; OTTMUST00000127407; OTTMUST00000127408; BC026633
10351781	9.42	9.4	0.04	0.06	1.02	0.195327	0.979373	Kcnj10	potassium inwardly-rectifying channel, subfamily J, member 10	chr1	172341210 - 172374085	+	NM_001039484; XM_006496677; ENSMUST00000056136; AB039879; AF322631; AY374423; OTTMUST00000127496; BC141088
10351788	7.17	7.09	0.11	0.06	1.05	0.791996	0.990218	Pigm	phosphatidylinositol glycan anchor biosynthesis, class M	chr1	172376546 - 172380533	+	NM_026234; ENSMUST00000052455; BC005650; BC083115; OTTMUST00000127497
10351792	4.3	4.05	0.13	0.05	1.19	0.01736	0.979373	Slamf9	SLAM family member 9	chr1	172475374 - 172478575	+	NM_029612; XM_006497067; XM_006497068; ENSMUST00000027830; AB196824; AB196825; AB196826; AB196827; BC019477; OTTMUST00000050810
10351801	4.38	4.44	0.05	0.05	-1.05	0.424408	0.979373	Igsf9	immunoglobulin superfamily, member 9	chr1	172482220 - 172498878	+	NM_001145800; NM_033608; XM_006497056; XM_006497057; XM_006497058; XM_006497059; ENSMUST00000052629; ENSMUST00000111235; ENSMUST00000125258; ENSMUST00000127052; ENSMUST00000127482; ENSMUST00000128638; ENSMUST00000132141; ENSMUST00000135267; ENSMUST00000140814; ENSMUST00000140816; ENSMUST00000141888; ENSMUST00000150855; ENSMUST00000155426; ENSMUST00000193620; AF317839; BC034594; BC040281; OTTMUST0…
10351825	6.49	6.39	0.1	0.19	1.07	0.609231	0.979373	Tagln2	transgelin 2	chr1	172500047 - 172507380	+	NM_178598; ENSMUST00000111228; ENSMUST00000111230; ENSMUST00000138296; ENSMUST00000192460; AF149291; AF465519; BC009076; BC049861; OTTMUST00000051327; OTTMUST00000051328; OTTMUST00000051329; OTTMUST00000127502
10351832	3.99	4.19	0.22	0.22	-1.15	0.22706	0.979373	Cfap45	cilia and flagella associated protein 45	chr1	172527789 - 172545753	+	NM_027972; XM_011238870; ENSMUST00000085894; ENSMUST00000159395; ENSMUST00000159792; ENSMUST00000160531; ENSMUST00000161140; ENSMUST00000162988; BC150929; BC151048; BC151055; OTTMUST00000087589; OTTMUST00000087590; OTTMUST00000087593; OTTMUST00000087594; OTTMUST00000087595; OTTMUST00000087596; ENSMUST00000160303; OTTMUST00000087597
10351843	3.93	4.04	0.24	0.16	-1.07	0.773492	0.989042	Vsig8	V-set and immunoglobulin domain containing 8	chr1	172555938 - 172563716	+	NM_177723; NR_027644; XM_006496856; XM_006496857; XM_006496858; ENSMUST00000061835; ENSMUST00000177086; BC064106; OTTMUST00000110230; OTTMUST00000110231
10351852	2.24	2.05	0.25	0.1	1.15	0.140204	0.979373	Crp	C-reactive protein, pentraxin-related	chr1	172698056 - 172699962	+	NM_007768; ENSMUST00000038495; ENSMUST00000194251; BC011124; OTTMUST00000127512; OTTMUST00000127513
10351857	2.27	1.99	0.24	0.05	1.22	0.159403	0.979373	Olfr16	olfactory receptor 16	chr1	172956768 - 172957817	+	NM_008763; ENSMUST00000038432; BC119298; BC119300; OTTMUST00000127517
10351859	2.33	2.47	0.24	0.32	-1.1	0.665009	0.981441	Olfr1407-ps1	olfactory receptor 1407, pseudogene 1	chr1	173150131 - 173150372	+	OTTMUST00000127520
10351861	2.37	2.4	0.11	0.06	-1.02	0.247308	0.979373	Olfr218	olfactory receptor 218	chr1	173203358 - 173204299	+	NM_001001809; ENSMUST00000057548; BC104291; OTTMUST00000127522
10351863	1.55	1.57	0.06	0.09	-1.01	0.620702	0.979626	Olfr1404	olfactory receptor 1404	chr1	173215607 - 173216644	+	NM_146881; ENSMUST00000056592; BC120856; OTTMUST00000127523
10351865	1.85	2.12	0.17	0.11	-1.21	0.112516	0.979373	Olfr418	olfactory receptor 418	chr1	173270147 - 173271137	+	NM_146651; ENSMUST00000059754; BC119223
10351867	4.7	4.69	0.19	0.12	1.01	0.377766	0.979373	Aim2	absent in melanoma 2	chr1	173455354 - 173466040	+	NM_001013779; XM_006496919; XM_006496920; XM_006496926; XM_006496929; XM_011238831; XM_011238832; XM_011238833; XM_011238834; XM_011238835; XM_011238836; XM_011238837; XM_011238838; XM_011238839; XM_011238840; XM_011238841; XM_011238842; XM_011238843; XM_011238844; XM_011238845; XM_011238846; XM_011238847; ENSMUST00000135370; ENSMUST00000147604; ENSMUST00000151176; ENSMUST00000166137; ENSMUST0000…
10351873	2.05	2.03	0.25	0.02	1.01	0.953846	0.997438	Pyhin1	pyrin and HIN domain family, member 1	chr1	173630868 - 173646260	+	NM_175026; ENSMUST00000056071; ENSMUST00000193727; BC096384; BC107378; BC107379; OTTMUST00000127573; OTTMUST00000127574
10351880	2.41	2.81	0.11	0.15	-1.32	0.049662	0.979373	Pydc3	pyrin domain containing 3	chr1	173673680 - 173697467	+	NM_001162938; XM_011238729; ENSMUST00000085876; ENSMUST00000169857; ENSMUST00000182880; OTTMUST00000085790; OTTMUST00000114223
10351884	2.98	3.03	0.06	0.14	-1.03	0.703406	0.983831	Olfr433	olfactory receptor 433	chr1	174041933 - 174042936	+	NM_146717; ENSMUST00000052975; BC119238; OTTMUST00000127587
10351886	2.82	2.5	0.21	0.02	1.25	0.066039	0.979373	Olfr432	olfactory receptor 432	chr1	174050375 - 174051313	+	NM_146716; ENSMUST00000062665; BC106793; OTTMUST00000127588
10351888	2.16	2.1	0.13	0.1	1.05	0.917926	0.995003	Olfr430	olfactory receptor 430	chr1	174069300 - 174070253	+	NM_146718; ENSMUST00000055873; OTTMUST00000127590
10351891	2.64	2.76	0.13	0.26	-1.09	0.770647	0.988806	Olfr429	olfactory receptor 429	chr1	174089042 - 174089980	+	NM_146722; ENSMUST00000060693; ENSMUST00000193320; BC127973; OTTMUST00000127591
10351893	2.22	2.24	0.19	0.15	-1.02	0.618591	0.979626	Olfr427; Olfr426	olfactory receptor 427; olfactory receptor 426	chr1	174099460 - 174100408	+	NM_207158; BC104103; BC104104; BC106807; BC106808; OTTMUST00000127592; NM_001206926
10351895	2.24	2.03	0.23	0.11	1.15	0.413963	0.979373	Olfr424	olfactory receptor 424	chr1	174136746 - 174137693	+	NM_146721; ENSMUST00000053941; BC104096; BC104097; OTTMUST00000127595
10351897	3.25	3.26	0.15	0.13	-1	0.676501	0.981441	Olfr258-ps1	olfactory receptor 258, pseudogene 1	chr1	174142226 - 174143150	+	XR_885335; OTTMUST00000127596
10351899	1.74	1.64	0.01	0.06	1.07	0.086497	0.979373	Olfr421-ps1	olfactory receptor 421, pseudogene 1	chr1	174151481 - 174152530	+	NM_146720; NR_047667; ENSMUST00000179386; BC119233; OTTMUST00000111791
10351903	2.77	2.55	0.13	0.26	1.17	0.127331	0.979373	Olfr420	olfactory receptor 420	chr1	174158775 - 174159746	+	NM_146305; ENSMUST00000068403; BC145885; OTTMUST00000127597
10351905	2.46	2.57	0.26	0.06	-1.08	0.717557	0.984358	Spta1	spectrin alpha, erythrocytic 1	chr1	174172808 - 174248067	+	NM_011465; XR_373600; ENSMUST00000027817; ENSMUST00000156092; AF093576; BC150747; OTTMUST00000073524; OTTMUST00000073563; U87455
10351959	2.56	2.9	0.03	0.56	-1.27	0.448751	0.979373	Mptx1	mucosal pentraxin 1	chr1	174330519 - 174332873	+	NM_025470; OTTMUST00000088620; BC024348
10351961	3.12	2.46	0.83	0.24	1.58	0.279495	0.979373	Olfr417	olfactory receptor 417	chr1	174368916 - 174369848	+	NM_207137; ENSMUST00000085862; OTTMUST00000127599
10351963	1.87	1.84	0.2	0.13	1.02	0.98666	0.999486	Olfr248	olfactory receptor 248	chr1	174391019 - 174392000	+	NM_146714; ENSMUST00000075329; BC131960; BC131962; OTTMUST00000127601
10351966	2.74	3.1	0.21	0.24	-1.28	0.383499	0.979373	Olfr414	olfactory receptor 414	chr1	174430430 - 174431384	+	NM_146761; ENSMUST00000053178; ENSMUST00000192358; BC106815; BC106816; OTTMUST00000127602
10351968	2.84	2.86	0.36	0.06	-1.01	0.482598	0.979373	Olfr220	olfactory receptor 220	chr1	174448625 - 174449602	+	NM_207694; ENSMUST00000085861; ENSMUST00000194229; OTTMUST00000127603
10351971	8.54	8.56	0.12	0.01	-1.01	0.709971	0.983831	Fmn2	formin 2	chr1	174501544 - 174822088	+	NM_019445; ENSMUST00000030039; ENSMUST00000191821; ENSMUST00000191971; ENSMUST00000193905; ENSMUST00000195300; ENSMUST00000195621; AF218940; BC094606; OTTMUST00000127630; OTTMUST00000127631; OTTMUST00000127632; OTTMUST00000127633; OTTMUST00000127634; OTTMUST00000127635
10351998	3.09	2.8	0.2	0.4	1.22	0.474563	0.979373			chr1	174626384 - 174626727	+
10352000	2.04	2.23	0.13	0.01	-1.14	0.086888	0.979373	Kmo	kynurenine 3-monooxygenase (kynurenine 3-hydroxylase)	chr1	175620434 - 175662116	+	NM_133809; ENSMUST00000040250; ENSMUST00000097458; ENSMUST00000137174; ENSMUST00000140474; ENSMUST00000142223; ENSMUST00000150646; AK129011; BC014683; BC035956; OTTMUST00000062947; OTTMUST00000062948; OTTMUST00000062949; OTTMUST00000062950; OTTMUST00000062951; OTTMUST00000062952
10352020	2.64	2.59	0.14	0.09	1.03	0.278985	0.979373	Wdr64	WD repeat domain 64	chr1	175698787 - 175815731	+	NM_029453; XM_006497022; XM_006497023; XR_373620; ENSMUST00000094288; ENSMUST00000171939; ENSMUST00000194087; ENSMUST00000194783; ENSMUST00000195794; OTTMUST00000127649; OTTMUST00000127650; OTTMUST00000127651
10352048	3.27	3.41	0.16	0.38	-1.1	0.376448	0.979373	Exo1	exonuclease 1	chr1	175880798 - 175909293	+	NM_012012; XM_006496862; XM_006496863; ENSMUST00000039725; ENSMUST00000191680; ENSMUST00000192378; ENSMUST00000193610; ENSMUST00000193822; ENSMUST00000193858; ENSMUST00000194306; ENSMUST00000194636; ENSMUST00000194816; ENSMUST00000195196; BC006671; OTTMUST00000127652; OTTMUST00000127653; OTTMUST00000127654; OTTMUST00000127655; OTTMUST00000127656; OTTMUST00000127657; OTTMUST00000127658; OTTMUST000…
10352064	1.27	1.23	0.15	0.02	1.03	0.752594	0.986756	Gm26104	predicted gene, 26104 [Source:MGI Symbol;Acc:MGI:5455881]	chr1	176700617 - 176700727	+	ENSMUST00000157250
10352066	5.7	5.68	0.12	0.09	1.02	0.364091	0.979373	Sdccag8	serologically defined colon cancer antigen 8	chr1	176814660 - 177020435	+	NM_029756; XM_006497024; XM_006497025; XM_011238881; XM_011238882; XM_011238883; XM_011238884; ENSMUST00000027785; ENSMUST00000056773; ENSMUST00000123409; ENSMUST00000133305; ENSMUST00000139589; ENSMUST00000150429; BC016244; BC025138; OTTMUST00000051035; OTTMUST00000051036; OTTMUST00000051037; OTTMUST00000051038; OTTMUST00000051039; OTTMUST00000051040
10352092	9.54	9.48	0.02	0.13	1.04	0.515467	0.979373	Zbtb18	zinc finger and BTB domain containing 18	chr1	177442407 - 177450764	+	NM_001012330; NM_013915; XM_006496889; XM_006496890; XM_006496893; XM_006496894; XM_006496895; XM_006496896; ENSMUST00000077225; ENSMUST00000094276; ENSMUST00000192699; ENSMUST00000193440; ENSMUST00000193480; ENSMUST00000195388; ENSMUST00000195549; ENSMUST00000195612; AF140224; BC050909; BC054529; BC054742; OTTMUST00000127823; OTTMUST00000127825; OTTMUST00000127826; OTTMUST00000127828; OTTMUST000…
10352097	2.16	2.37	0.14	0.08	-1.16	0.055014	0.979373	1700016C15Rik	RIKEN cDNA 1700016C15 gene	chr1	177729814 - 177753305	+	NM_027077; XM_006496976; XM_006496977; XM_006496978; XR_373615; ENSMUST00000016106
10352104	5.5	5.6	0.1	0.26	-1.08	0.810041	0.990624	Gm30473; Gm16432	predicted gene, 30473; predicted gene 16432	chr1	177808550 - 178169842	+	XM_011238907; XM_011251732; ENSMUST00000191719; ENSMUST00000192146
10352110	5.31	5.49	0.22	0.08	-1.13	0.266467	0.979373	Gm16432	predicted gene 16432	chr1	177991511 - 178048291	+	NM_001034899; ENSMUST00000094273; ENSMUST00000191719; ENSMUST00000192146
10352119	6.71	6.78	0.19	0.16	-1.05	0.272692	0.979373	Desi2	desumoylating isopeptidase 2	chr1	178187710 - 178252594	+	NM_024282; XM_006497038; XM_011238885; XM_011238886; ENSMUST00000027783; ENSMUST00000159284; ENSMUST00000161075; AF177027; BC002200; BC046816; OTTMUST00000073574; OTTMUST00000073575; OTTMUST00000073644
10352125	4.69	4.87	0.22	0.39	-1.14	0.285692	0.979373	Desi2	desumoylating isopeptidase 2	chr1	178256103 - 178257295	+	ENSMUST00000027783; ENSMUST00000069568; OTTMUST00000073574
10352127	7.11	7.04	0.19	0.16	1.05	0.818878	0.990819	Cox20	COX20 Cox2 chaperone	chr1	178319153 - 178322693	+	NM_025511; ENSMUST00000027781; ENSMUST00000154437; BC055277; BC059717; OTTMUST00000052569; OTTMUST00000052570
10352131	1.12	1.18	0.06	0.06	-1.04	0.813665	0.990712	Gm24919	predicted gene, 24919 [Source:MGI Symbol;Acc:MGI:5454696]	chr1	178390819 - 178390924	+	ENSMUST00000083020
10352133	5.68	5.65	0.11	0.01	1.02	0.39582	0.979373	Efcab2	EF-hand calcium binding domain 2	chr1	178405881 - 178484041	+	NM_026626; ENSMUST00000027775; ENSMUST00000192905; ENSMUST00000194861; BC025062; OTTMUST00000127861; OTTMUST00000127862; OTTMUST00000127863
10352143	5.9	5.85	0.16	0.19	1.04	0.647189	0.979626	Kif26b	kinesin family member 26B	chr1	178529125 - 178716500	+	NM_001161665; XM_011238822; ENSMUST00000161017; ENSMUST00000193931; AB355846; BC120791; BC137689; OTTMUST00000088651; OTTMUST00000127928
10352150	3.76	3.94	0.28	0.07	-1.13	0.968798	0.99915	Gm24405	predicted gene, 24405 [Source:MGI Symbol;Acc:MGI:5454182]	chr1	178636905 - 178637071	+	ENSMUST00000083033
10352152	6.01	5.97	0.21	0.1	1.03	0.752877	0.986756	Kif26b	kinesin family member 26B	chr1	178798438 - 178932855	+	NM_001161665; XM_006496865; XM_011238822; ENSMUST00000160789; ENSMUST00000161017; AB355846; BC056349; BC068141; OTTMUST00000088621; OTTMUST00000088651
10352166	6.65	6.71	0.13	0.05	-1.04	0.459074	0.979373	Cnst	consortin, connexin sorting protein	chr1	179546529 - 179627478	+	NM_146105; XM_006496799; ENSMUST00000040706; ENSMUST00000143270; ENSMUST00000144370; ENSMUST00000153962; BC034107; BC054802; OTTMUST00000054013; OTTMUST00000054014; OTTMUST00000054015; OTTMUST00000054016
10352178	8.19	8.34	0.19	0.03	-1.11	0.176523	0.979373	Sccpdh	saccharopine dehydrogenase (putative)	chr1	179668231 - 179687186	+	NM_178653; ENSMUST00000040538; ENSMUST00000131039; ENSMUST00000134287; ENSMUST00000143936; ENSMUST00000144480; ENSMUST00000192611; BC025803; OTTMUST00000052000; OTTMUST00000052001; OTTMUST00000052003; OTTMUST00000052004; OTTMUST00000052005; OTTMUST00000127932
10352192	2.5	2.82	0.23	0.15	-1.25	0.152876	0.979373	Gm10518	predicted gene 10518 [Source:MGI Symbol;Acc:MGI:3704205]	chr1	179803377 - 179803925	+	ENSMUST00000097454
10352194	9.42	9.44	0.04	0.01	-1.02	0.275845	0.979373	Cdc42bpa	CDC42 binding protein kinase alpha	chr1	179961110 - 180162166	+	NM_001033285; XM_006496801; XM_006496802; XM_006496803; XM_006496804; XM_006496805; XM_006496806; XM_006496807; XM_006496808; XM_006496809; XM_006496810; XM_006496812; XM_006496813; XM_006496815; XM_011238802; XM_011238803; XM_011238804; ENSMUST00000076687; ENSMUST00000097450; ENSMUST00000097453; ENSMUST00000111117; ENSMUST00000129754; ENSMUST00000132894; ENSMUST00000133890; ENSMUST00000134959; E…
10352234	8.19	8.26	0.1	0.15	-1.05	0.568123	0.979373	Itpkb	inositol 1,4,5-trisphosphate 3-kinase B	chr1	180332311 - 180421890	+	NM_001081175; XM_006496902; XM_006496903; ENSMUST00000070181; BC151160; BC157986; BC158000; OTTMUST00000051715
10352242	7.31	7.31	0.15	0.1	1	0.583059	0.979373	Parp1	poly (ADP-ribose) polymerase family, member 1	chr1	180568973 - 180601254	+	NM_007415; ENSMUST00000027777; ENSMUST00000191639; ENSMUST00000191833; ENSMUST00000192411; ENSMUST00000193238; ENSMUST00000194608; ENSMUST00000195560; AF126717; BC012041; OTTMUST00000128004; OTTMUST00000128005; OTTMUST00000128007; OTTMUST00000128008; OTTMUST00000128009; OTTMUST00000128010; OTTMUST00000128011; ENSMUST00000194434; OTTMUST00000128006; X14206
10352267	3.64	3.58	0.13	0.14	1.05	0.995694	0.999486	Lin9	lin-9 homolog (C. elegans)	chr1	180640954 - 180689373	+	NM_001103182; NR_120498; XM_006496987; XM_006496988; ENSMUST00000085803; ENSMUST00000085804; ENSMUST00000191744; ENSMUST00000192561; ENSMUST00000192725; ENSMUST00000193162; ENSMUST00000193892; ENSMUST00000194373; ENSMUST00000194638; ENSMUST00000194847; BC043691; OTTMUST00000128012; OTTMUST00000128013; OTTMUST00000128014; OTTMUST00000128015; OTTMUST00000128016; OTTMUST00000128017; OTTMUST000001280…
10352281	7.41	7.4	0.14	0.07	1.01	0.722979	0.984605	Acbd3	acyl-Coenzyme A binding domain containing 3	chr1	180726043 - 180754167	+	NM_133225; ENSMUST00000027780; ENSMUST00000192420; AF022770; BC060602; OTTMUST00000128022; OTTMUST00000128023
10352292	4.38	4.58	0.25	0.11	-1.15	0.481741	0.979373	G370120E05Rik	RIKEN cDNA G370120E05 gene	chr1	180813786 - 180814388	+	XM_011238898
10352294	6.9	6.69	0.04	0.13	1.15	0.181872	0.979373	Sde2	SDE2 telomere maintenance homolog (S. pombe)	chr1	180851151 - 180868113	+	NM_145943; ENSMUST00000038091; ENSMUST00000194948; BC031781; OTTMUST00000128026; OTTMUST00000128027
10352302	2.52	2.28	0.11	0.24	1.18	0.209338	0.979373	Lefty2	left-right determination factor 2	chr1	180893119 - 180899103	+	NM_177099; ENSMUST00000085797; BC066224; OTTMUST00000050909
10352306	6.24	6.11	0.04	0.17	1.09	0.419389	0.979373	Pycr2	pyrroline-5-carboxylate reductase family, member 2	chr1	180904309 - 180908088	+	NM_133705; ENSMUST00000027802; ENSMUST00000194026; ENSMUST00000194253; ENSMUST00000195270; BC006882; OTTMUST00000128030; OTTMUST00000128031; OTTMUST00000128032; OTTMUST00000128033
10352314	5.28	5.23	0.04	0.27	1.03	0.729917	0.985422	Lefty1	left right determination factor 1	chr1	180935022 - 180938401	+	NM_010094; ENSMUST00000037361; ENSMUST00000132087; BC050221; D83921; OTTMUST00000050907; OTTMUST00000050908
10352320	8.35	8.12	0.06	0.2	1.17	0.271601	0.979373	Tmem63a	transmembrane protein 63a	chr1	180942518 - 180975104	+	NM_144794; XM_006496721; XM_006496722; XM_006496723; XM_011238779; ENSMUST00000027800; ENSMUST00000159436; ENSMUST00000161523; ENSMUST00000161847; ENSMUST00000161942; ENSMUST00000162283; BC014795; BC019442; OTTMUST00000088576; OTTMUST00000088577; OTTMUST00000088578; OTTMUST00000088579; OTTMUST00000088580; OTTMUST00000088585; ENSMUST00000160508; ENSMUST00000160536; OTTMUST00000088583; OTTMUST00000…
10352344	2.22	2.29	0.18	0.28	-1.04	0.823625	0.990819	9130409I23Rik	RIKEN cDNA 9130409I23 gene	chr1	181051237 - 181060667	+	NM_001033819; XM_011238849; ENSMUST00000036819; BC147378; BC147379
10352348	7.86	7.91	0.1	0.19	-1.04	0.389372	0.979373	Cnih4	cornichon homolog 4 (Drosophila)	chr1	181150987 - 181166430	+	NM_030131; XM_011238890; ENSMUST00000075968; ENSMUST00000111057; ENSMUST00000111059; ENSMUST00000134115; ENSMUST00000193907; BC065395; OTTMUST00000052605; OTTMUST00000052606; OTTMUST00000052607; OTTMUST00000052608; OTTMUST00000128047
10352354	4.04	4.32	0.42	0.22	-1.22	0.334167	0.979373	A430110L20Rik	RIKEN cDNA A430110L20 gene	chr1	181226076 - 181228490	+	XR_140477; XR_399164
10352356	4.98	4.97	0.14	0.05	1.01	0.454843	0.979373	Gm8146	predicted gene 8146 [Source:MGI Symbol;Acc:MGI:3644273]	chr1	181282046 - 181283892	+	ENSMUST00000192106
10352358	8.8	8.78	0.13	0.05	1.02	0.810244	0.990624	Cnih3	cornichon homolog 3 (Drosophila)	chr1	181352628 - 181460641	+	NM_001160211; NM_001160212; NM_028408; XM_006496989; ENSMUST00000027795; ENSMUST00000161880; ENSMUST00000162685; BC115640; BC115641; OTTMUST00000088832; OTTMUST00000088833; OTTMUST00000088871
10352369	2.17	2.1	0.08	0.08	1.04	0.541518	0.979373	Dnah14	dynein, axonemal, heavy chain 14	chr1	181593428 - 181605935	+	XM_011238901; XM_011251725
10352377	2.39	2.35	0.13	0.02	1.03	0.700404	0.983512	Dnah14	dynein, axonemal, heavy chain 14	chr1	181738986 - 181769674	+	XM_006497112; XM_006543592; XM_011238900; XM_011238901; XM_011251724; XM_011251725; OTTMUST00000088638; OTTMUST00000088639; OTTMUST00000088640
10352393	7.18	7.12	0.09	0.17	1.05	0.331737	0.979373	Srp9	signal recognition particle 9	chr1	182124750 - 182132388	+	NM_012058; ENSMUST00000027792; ENSMUST00000111018; ENSMUST00000191799; BC039648; OTTMUST00000052511; OTTMUST00000052512; OTTMUST00000128563
10352396	7.96	8.03	0.12	0.12	-1.05	0.985555	0.999486	Trp53bp2	transformation related protein 53 binding protein 2	chr1	182409167 - 182462436	+	NM_173378; ENSMUST00000117245; ENSMUST00000191626; ENSMUST00000191804; OTTMUST00000066841; OTTMUST00000127869; OTTMUST00000127871
10352416	2.83	2.73	0.08	0.09	1.08	0.448143	0.979373	Capn8	calpain 8	chr1	182565012 - 182632352	+	NM_001145806; NM_130890; XM_006496686; XM_006496687; XM_006496688; XR_373596; XR_865595; ENSMUST00000048941; ENSMUST00000168514; ENSMUST00000192671; ENSMUST00000193260; AB050202; AB050203; AB061518; AB061519; BC125504; BC125508; OTTMUST00000128073; OTTMUST00000128074; OTTMUST00000128075
10352439	10.27	10.23	0.05	0.05	1.02	0.453544	0.979373	Susd4	sushi domain containing 4	chr1	182764896 - 182896379	+	NM_144796; XM_006497061; XM_006497062; XM_006497063; XM_006497064; ENSMUST00000085724; ENSMUST00000153348; ENSMUST00000155229; ENSMUST00000193660; ENSMUST00000194981; BC021842; OTTMUST00000066786; OTTMUST00000067235; OTTMUST00000067236; OTTMUST00000128079; OTTMUST00000128080
10352448	6.69	6.52	0.21	0.1	1.13	0.433718	0.979373	Dusp10	dual specificity phosphatase 10	chr1	184034446 - 184075636	+	NM_022019; XM_006497188; XM_006497189; ENSMUST00000048655; ENSMUST00000139839; AB037908; BC025066; OTTMUST00000085760; OTTMUST00000085761
10352454	1.77	1.83	0.1	0.21	-1.04	0.995051	0.999486			chr1	184329158 - 184331477	+
10352457	11.05	11.03	0.04	0.05	1.01	0.436383	0.979373	Rpl21-ps1	ribosomal protein 21, pseudogene 1	chr1	184617248 - 184617730	+	OTTMUST00000129274
10352459	7.82	7.79	0.05	0.02	1.02	0.752552	0.986756	Rab3gap2	RAB3 GTPase activating protein subunit 2	chr1	185204242 - 185284115	+	NM_001163754; XM_006497216; ENSMUST00000069652; ENSMUST00000191966; ENSMUST00000193482; ENSMUST00000194740; ENSMUST00000195042; AK122385; BC057872; OTTMUST00000128410; OTTMUST00000128411; OTTMUST00000128414; OTTMUST00000128415; OTTMUST00000128416; ENSMUST00000195534; OTTMUST00000128479
10352497	2.13	2.2	0.18	0.09	-1.05	0.326808	0.979373	Snora36b; Mir664	small nucleolar RNA, H/ACA box 36B; microRNA 664	chr1	185242975 - 185243033	+	NR_034044; NR_035529
10352499	4.02	4.24	0.16	0.23	-1.17	0.493689	0.979373	Mir194-1	microRNA 194-1	chr1	185313319 - 185313385	+	NR_029580
10352501	2.4	2.22	0.13	0.13	1.14	0.169832	0.979373	Mir215	microRNA 215	chr1	185313581 - 185313692	+	NR_029908
10352503	9.23	9.31	0.12	0.04	-1.06	0.370353	0.979373	Bpnt1	bisphosphate 3-nucleotidase 1	chr1	185332159 - 185357769	+	NM_011794; XM_006497159; XM_006497160; XM_006497161; XM_006497162; ENSMUST00000027916; ENSMUST00000110965; ENSMUST00000137757; ENSMUST00000151769; AF125043; BC011036; OTTMUST00000050820; OTTMUST00000050821; OTTMUST00000050822; OTTMUST00000050823
10352514	7.95	7.95	0.07	0.05	1	0.888141	0.994159	Eprs	glutamyl-prolyl-tRNA synthetase	chr1	185363095 - 185428355	+	NM_029735; XM_006497117; XM_006497118; XM_011238908; ENSMUST00000046514; ENSMUST00000191900; ENSMUST00000192049; ENSMUST00000192284; ENSMUST00000192324; ENSMUST00000192588; ENSMUST00000193788; ENSMUST00000194157; ENSMUST00000195824; BC141049; OTTMUST00000128582; OTTMUST00000128583; OTTMUST00000128584; OTTMUST00000128585; OTTMUST00000128586; OTTMUST00000128587; OTTMUST00000128588; OTTMUST000001285…
10352548	5.97	6.02	0.12	0.09	-1.03	0.229593	0.979373	Slc30a10	solute carrier family 30, member 10	chr1	185454848 - 185468762	+	NM_001033286; ENSMUST00000061093; BC054548; BC108419
10352554	3.42	3.37	0.13	0.11	1.03	0.588242	0.979373	Gm26169	predicted gene, 26169 [Source:MGI Symbol;Acc:MGI:5455946]	chr1	186676742 - 186676876	+	ENSMUST00000158420
10352556	7.97	8.02	0.03	0.16	-1.03	0.63455	0.979626	Gm3809	predicted gene 3809 [Source:MGI Symbol;Acc:MGI:3781982]	chr1	186960508 - 186961513	+	ENSMUST00000180973
10352558	2.74	2.72	0.09	0.1	1.01	0.851426	0.992032	D1Pas1	DNA segment, Chr 1, Pasteur Institute 1	chr1	186967416 - 186970627	+	NM_033077; ENSMUST00000045108; BC139286; BC139287; J04847; OTTMUST00000072281
10352562	6.19	6.15	0.11	0.03	1.03	0.943777	0.996321	Gpatch2	G patch domain containing 2	chr1	187215528 - 187351445	+	NM_026367; XM_006497195; XM_006497196; XM_006497197; XM_006497198; XM_006497199; XM_006497200; XM_006497201; XM_011238923; XR_373774; XR_865809; ENSMUST00000044812; ENSMUST00000065573; ENSMUST00000097443; ENSMUST00000110943; ENSMUST00000159748; ENSMUST00000160471; ENSMUST00000160481; ENSMUST00000160570; ENSMUST00000161260; BC054810; OTTMUST00000055489; OTTMUST00000055490; OTTMUST00000055491; OTTM…
10352576	6.04	6.09	0.15	0.1	-1.04	0.492445	0.979373	Esrrg	estrogen-related receptor gamma	chr1	187997859 - 188214884	+	NM_001243792; NM_011935; XM_006497164; XM_006497165; XM_006497167; XM_006497170; XM_006497171; XM_011238914; XM_011238915; XM_011238916; XM_011238917; XM_011238918; XM_011238919; XM_011238920; ENSMUST00000027906; ENSMUST00000110938; ENSMUST00000110939; ENSMUST00000127489; AB093266; AF117254; BC082324; OTTMUST00000053412; OTTMUST00000053413; OTTMUST00000053430; OTTMUST00000053595
10352586	2.93	2.8	0.08	0.1	1.09	0.134295	0.979373	Ush2a	Usher syndrome 2A (autosomal recessive, mild)	chr1	188262023 - 188964928	+	NM_021408; XM_011238909; ENSMUST00000060479; ENSMUST00000124358; ENSMUST00000127077; ENSMUST00000142159; ENSMUST00000142189; AF151717; DQ073638; OTTMUST00000044109; OTTMUST00000044110; OTTMUST00000044111; OTTMUST00000044112; OTTMUST00000044113
10352661	6.98	6.91	0.1	0.12	1.05	0.584472	0.979373	Ptpn14	protein tyrosine phosphatase, non-receptor type 14	chr1	189728268 - 189876695	+	NM_008976; XM_006497129; XM_006497130; XM_006497131; XM_006497132; XM_006497133; XM_006497134; ENSMUST00000027898; ENSMUST00000097442; ENSMUST00000128275; ENSMUST00000148129; ENSMUST00000194127; ENSMUST00000195038; AF170902; AF170903; AF170904; AF170905; D31842; OTTMUST00000052440; OTTMUST00000064631; OTTMUST00000064632; OTTMUST00000129601; OTTMUST00000129602; OTTMUST00000129603
10352690	7.66	7.66	0.05	0.07	1	0.530697	0.979373	Angel2	angel homolog 2 (Drosophila)	chr1	190928545 - 190946493	+	NM_001199020; NM_021421; NR_037578; NR_037579; XM_006497183; XM_006497184; XM_006497185; XM_006497186; XM_006497187; XR_373773; ENSMUST00000027947; ENSMUST00000066632; ENSMUST00000110899; ENSMUST00000123384; ENSMUST00000130298; ENSMUST00000134187; ENSMUST00000135364; ENSMUST00000137608; ENSMUST00000144693; ENSMUST00000146048; AB041602; BC024907; OTTMUST00000051004; OTTMUST00000051005; OTTMUST0000…
10352703	3.87	3.97	0.3	0.31	-1.07	0.758154	0.986913	A230020J21Rik	RIKEN cDNA A230020J21 gene	chr1	191025350 - 191026186	+	NR_027298
10352705	2.64	2.47	0.04	0.01	1.12	0.004243	0.653301	Spata45	spermatogenesis associated 45	chr1	191036822 - 191042942	+	NM_029336; ENSMUST00000077889; ENSMUST00000192151; OTTMUST00000129936; OTTMUST00000129937
10352709	3.67	3.87	0.22	0.11	-1.15	0.268683	0.979373	Nsl1	NSL1, MIND kinetochore complex component, homolog (S. cerevisiae)	chr1	191063024 - 191084558	+	NM_198654; XM_006497181; XM_011238922; ENSMUST00000076952; ENSMUST00000078259; ENSMUST00000139340; BC029086; OTTMUST00000073527; OTTMUST00000073528; OTTMUST00000073529
10352717	4.26	4.09	0.12	0.02	1.13	0.080924	0.979373	Batf3	basic leucine zipper transcription factor, ATF-like 3	chr1	191098414 - 191108943	+	NM_030060; ENSMUST00000027943; ENSMUST00000191621; ENSMUST00000192268; ENSMUST00000193771; ENSMUST00000194833; BC117083; BC117085; OTTMUST00000129968; OTTMUST00000129969; OTTMUST00000129970; OTTMUST00000129995; OTTMUST00000129996
10352722	4.44	4.35	0.13	0.11	1.06	0.500242	0.979373	D730003I15Rik	RIKEN cDNA D730003I15 gene	chr1	191224472 - 191225686	+	XR_865878; XR_885296
10352725	6.31	6.27	0.13	0.06	1.03	0.566805	0.979373	Tmem206	transmembrane protein 206	chr1	191325965 - 191352925	+	NM_025864; ENSMUST00000027940; BC027151; OTTMUST00000073369
10352735	7.46	7.31	0.07	0.01	1.11	0.051625	0.979373	Ints7	integrator complex subunit 7	chr1	191575762 - 191622746	+	NM_001306203; NM_001306204; NM_178632; XR_865812; ENSMUST00000045450; ENSMUST00000192681; ENSMUST00000193569; ENSMUST00000193961; ENSMUST00000194785; ENSMUST00000194877; BC054120; OTTMUST00000130299; OTTMUST00000130339; OTTMUST00000130340; OTTMUST00000130342; OTTMUST00000130343; OTTMUST00000130348
10352756	8.18	8.19	0.03	0.03	-1	0.73536	0.986478	Lpgat1	lysophosphatidylglycerol acyltransferase 1	chr1	191718023 - 191779977	+	NM_001134829; NM_172266; XM_006497153; XM_006497155; XM_006497156; XM_006497157; ENSMUST00000110855; ENSMUST00000110856; ENSMUST00000130876; ENSMUST00000133076; ENSMUST00000138494; BC013667; OTTMUST00000051902; OTTMUST00000051903; OTTMUST00000051904; OTTMUST00000051905; OTTMUST00000051906
10352767	3.84	3.97	0.06	0.24	-1.09	0.433422	0.979373	Nek2	NIMA (never in mitosis gene a)-related expressed kinase 2	chr1	191821533 - 191833049	+	NM_010892; XM_006497123; ENSMUST00000027931; ENSMUST00000126446; ENSMUST00000136733; ENSMUST00000150839; AF007247; AF013166; BC010302; BC011316; BC057576; OTTMUST00000066790; OTTMUST00000066791; OTTMUST00000066792; OTTMUST00000066793; U95610
10352777	6.76	6.83	0.08	0.13	-1.05	0.745938	0.986756	Slc30a1	solute carrier family 30 (zinc transporter), member 1	chr1	191906781 - 191913247	+	NM_009579; XM_006497158; ENSMUST00000044954; ENSMUST00000161756; BC052166; OTTMUST00000051885; OTTMUST00000051886
10352781	4.08	4.06	0.16	0.24	1.02	0.935558	0.996021	Rd3	retinal degeneration 3	chr1	191977373 - 191988282	+	NM_001177900; NM_001303132; NM_023727; XM_006497205; XM_006497206; XM_011238924; ENSMUST00000053463; ENSMUST00000175680; ENSMUST00000180463; ENSMUST00000181512; ENSMUST00000192547; BC017602; BC103778; BC116935; BC116937; OTTMUST00000111011; OTTMUST00000112818; OTTMUST00000112819; OTTMUST00000128580
10352792	2.97	3	0.14	0.17	-1.02	0.397136	0.979373	Gm32460	predicted gene, 32460 [Source:MGI Symbol;Acc:MGI:5591619]	chr1	191992860 - 191993092	+	ENSMUST00000195647
10352794	4.51	4.45	0.49	0.1	1.04	0.420566	0.979373	Gm10516	predicted gene 10516	chr1	192136973 - 192145366	+	NR_033536
10352798	9.01	9.04	0.1	0.04	-1.02	0.712943	0.983831	Kcnh1	potassium voltage-gated channel, subfamily H (eag-related), member 1	chr1	192190872 - 192510158	+	NM_001038607; NM_010600; XM_006497229; XR_373887; ENSMUST00000078470; ENSMUST00000110844; ENSMUST00000151152; BC109012; BC109013; OTTMUST00000060175; OTTMUST00000060176; OTTMUST00000060177; U04294
10352813	1.67	1.84	0.14	0.22	-1.13	0.422198	0.979373	Gm22265	predicted gene, 22265 [Source:MGI Symbol;Acc:MGI:5452042]	chr1	192745571 - 192745686	+	ENSMUST00000082947
10352815	4.1	4.18	0.31	0.08	-1.06	0.670434	0.981441	Irf6; A130010J15Rik	interferon regulatory factor 6; RIKEN cDNA A130010J15 gene	chr1	193153112 - 193172040	+	NM_016851; XM_006497262; XM_006497263; ENSMUST00000076521; ENSMUST00000138826; ENSMUST00000140066; ENSMUST00000160822; ENSMUST00000193772; BC008515; BC071221; OTTMUST00000083863; OTTMUST00000083864; OTTMUST00000083866; OTTMUST00000128855; U73029
10352827	3.2	2.6	0.09	0.02	1.52	0.000304	0.169198	A130010J15Rik	RIKEN cDNA A130010J15 gene	chr1	193168049 - 193168131	+	ENSMUST00000160822
10352829	5.15	5.06	0.06	0.09	1.07	0.348144	0.979373	A130010J15Rik	RIKEN cDNA A130010J15 gene	chr1	193173469 - 193176733	+	NM_001160359; NM_001160360; NM_181048; XM_006497253; ENSMUST00000110831; ENSMUST00000160077; ENSMUST00000160822; ENSMUST00000161235; ENSMUST00000178744; ENSMUST00000191613; ENSMUST00000192189; ENSMUST00000193307; BC055955
10352838	3.52	3.67	0.34	0.16	-1.11	0.655582	0.979626	Lamb3	laminin, beta 3	chr1	193301994 - 193343878	+	NM_001277928; NM_008484; XM_006497232; XM_006497233; ENSMUST00000016315; ENSMUST00000159955; ENSMUST00000161526; ENSMUST00000162180; ENSMUST00000192322; ENSMUST00000194677; BC008516; OTTMUST00000062678; OTTMUST00000062679; OTTMUST00000062716; OTTMUST00000062717; OTTMUST00000128862; OTTMUST00000129121; U43298
10352864	2.82	2.7	0.36	0.18	1.09	0.665467	0.981441	Gm21362	predicted gene, 21362 [Source:MGI Symbol;Acc:MGI:5434717]	chr1	193867192 - 193867938	+	ENSMUST00000194272
10352867	8.78	8.78	0.08	0.01	1	0.335702	0.979373	Plxna2	plexin A2	chr1	194619829 - 194816869	+	NM_008882; XM_006497240; XR_373891; ENSMUST00000027952; ENSMUST00000124785; ENSMUST00000125381; ENSMUST00000135664; ENSMUST00000194398; BC051045; BC056475; BC068155; D86949; OTTMUST00000042096; OTTMUST00000042105; OTTMUST00000042106; OTTMUST00000042107; OTTMUST00000128959
10352905	8.05	7.96	0.18	0.08	1.07	0.70313	0.983831	Cd34	CD34 antigen	chr1	194938886 - 194961281	+	NM_001111059; NM_133654; ENSMUST00000016638; ENSMUST00000110815; ENSMUST00000194036; ENSMUST00000194458; ENSMUST00000195092; BC006607; OTTMUST00000128964; OTTMUST00000128965; OTTMUST00000128966; OTTMUST00000128967; OTTMUST00000128968
10352914	5.68	5.53	0.3	0.08	1.11	0.337593	0.979373	A330023F24Rik	RIKEN cDNA A330023F24 gene	chr1	195018553 - 195018826	+	NR_015566
10352916	2.88	3	0.41	0.32	-1.09	0.729593	0.985326	A330023F24Rik; Mir29b-2	RIKEN cDNA A330023F24 gene; microRNA 29b-2	chr1	195037040 - 195037120	+	NR_015566; NR_029809; BC058715
10352918	4.37	4.31	0.29	0.47	1.05	0.638722	0.979626	A330023F24Rik; Mir29c	RIKEN cDNA A330023F24 gene; microRNA 29c	chr1	195037547 - 195037634	+	NR_015566; NR_029745; BC058715
10352920	7.85	7.73	0.09	0.09	1.08	0.217192	0.979373	Xkr4	X Kell blood group precursor related family member 4	chr1	3214482 - 3672264	-	NM_001011874; XM_006495550; XM_011238394; XM_011238395; ENSMUST00000070533; ENSMUST00000159265; ENSMUST00000162897; AK220428; AY534250; OTTMUST00000065166; OTTMUST00000086624; OTTMUST00000086625
10352926	3.85	3.61	0.08	0.42	1.18	0.406927	0.979373			chr1	3543962 - 3545053	-
10352928	2.11	2.09	0.13	0.17	1.01	0.508752	0.979373	Rp1	retinitis pigmentosa 1 (human)	chr1	4344143 - 4360392	-	NM_001195662; NM_011283; XM_011238362; ENSMUST00000027032; ENSMUST00000194992; AF155141; BC120927; BC120928; OTTMUST00000127194; OTTMUST00000127195
10352936	4.07	4.27	0.19	0.14	-1.14	0.608792	0.979373	Sox17	SRY (sex determining region Y)-box 17	chr1	4490928 - 4496757	-	NM_001289464; NM_001289465; NM_001289466; NM_001289467; NM_011441; XM_006495474; XM_006495475; XM_011238363; XM_011238364; ENSMUST00000027035; ENSMUST00000116652; ENSMUST00000191647; ENSMUST00000191939; ENSMUST00000192505; ENSMUST00000192650; ENSMUST00000192913; ENSMUST00000195555; BC060612; D49473; D49474; OTTMUST00000127245; OTTMUST00000127246; OTTMUST00000127247; OTTMUST00000127248; OTTMUST000…
10352945	7.63	7.6	0.13	0.04	1.02	0.708901	0.983831	Gm6085	predicted gene 6085 [Source:MGI Symbol;Acc:MGI:3646770]	chr1	4689126 - 4689404	-	ENSMUST00000182774
10352947	7.06	7.05	0.11	0.11	1.01	0.563799	0.979373	Mrpl15	mitochondrial ribosomal protein L15	chr1	4773209 - 4785710	-	NM_001177658; NM_025300; NR_033530; XM_006495524; XR_373187; ENSMUST00000045689; ENSMUST00000115538; ENSMUST00000130201; ENSMUST00000132625; ENSMUST00000146665; ENSMUST00000156816; ENSMUST00000192286; BC021304; BC027233; OTTMUST00000072659; OTTMUST00000072660; OTTMUST00000072661; OTTMUST00000072662; OTTMUST00000072663; OTTMUST00000072664; OTTMUST00000127355
10352954	5.33	5.52	0.28	0.09	-1.14	0.516889	0.979373	Hmgb3	high mobility group box 3	chr1	4879200 - 4880669	-	BC158037
10352957	6.21	6.28	0.09	0.14	-1.05	0.546069	0.979373	Rgs20	regulator of G-protein signaling 20	chr1	4909969 - 5070177	-	NM_001177795; NM_001290372; NM_021374; XM_006495553; XM_006495554; XM_011238400; XM_011238401; ENSMUST00000002533; ENSMUST00000118000; ENSMUST00000119256; ENSMUST00000133521; ENSMUST00000147158; ENSMUST00000156289; ENSMUST00000170566; AF191552; AF191554; BC116925; BC116929; OTTMUST00000072687; OTTMUST00000072688; OTTMUST00000072704; OTTMUST00000072705; OTTMUST00000072706; OTTMUST00000072707; OTTM…
10352969	6.49	6.4	0.06	0.2	1.06	0.511193	0.979373	Npbwr1	neuropeptides B/W receptor 1	chr1	5916304 - 5917293	-	NM_010342; ENSMUST00000044180; OTTMUST00000127613
10352971	4.27	4.44	0.62	0.17	-1.12	0.488906	0.979373	4732440D04Rik	RIKEN cDNA 4732440D04 gene [Source:MGI Symbol;Acc:MGI:3604103]	chr1	6214612 - 6215292	-	ENSMUST00000097832; ENSMUST00000191825
10352973	4.51	4.46	0.12	0.28	1.03	0.828661	0.991247	Gm19026	predicted gene, 19026 [Source:MGI Symbol;Acc:MGI:5011211]	chr1	6437605 - 6441222	-	ENSMUST00000194240
10352980	7.01	7.01	0.14	0.05	1	0.856837	0.992032	Sntg1	syntrophin, gamma 1	chr1	8362661 - 9299238	-	NM_001290390; NM_001290392; NM_001290393; NM_027671; XM_006495572; XM_006495573; XM_011238405; XM_011238406; XM_011238407; ENSMUST00000115484; ENSMUST00000115488; ENSMUST00000126083; ENSMUST00000132064; ENSMUST00000134075; ENSMUST00000135046; ENSMUST00000140295; ENSMUST00000140302; ENSMUST00000144593; ENSMUST00000191683; AF367759; OTTMUST00000082929; OTTMUST00000082930; OTTMUST00000082931; OTTMUS…
10353002	5.58	5.18	0.47	0.06	1.32	0.220047	0.979373	Gm23358	predicted gene, 23358 [Source:MGI Symbol;Acc:MGI:5453135]	chr1	8588660 - 8588745	-	ENSMUST00000103887
10353004	3.84	3.69	0.15	0.23	1.12	0.965363	0.998358	Cks2	CDC28 protein kinase regulatory subunit 2	chr1	8791643 - 8792219	-	BC094919
10353008	3.15	3.28	0.31	0.1	-1.09	0.951702	0.997438	Gm6152	predicted gene 6152 [Source:MGI Symbol;Acc:MGI:3648859]	chr1	8855923 - 8856265	-	ENSMUST00000151704
10353010	4.82	4.97	0.1	0.11	-1.11	0.383083	0.979373	Mybl1	myeloblastosis oncogene-like 1	chr1	9668831 - 9700209	-	NM_001290397; NM_008651; XM_006495461; XM_011238349; XM_011238350; ENSMUST00000088658; ENSMUST00000115468; ENSMUST00000160022; ENSMUST00000160451; ENSMUST00000188212; BC103533; L35261; OTTMUST00000088260; OTTMUST00000088261; OTTMUST00000088262; OTTMUST00000088263; OTTMUST00000118825
10353028	8.55	8.55	0.07	0.1	-1	0.728905	0.98521	Vcpip1	valosin containing protein (p97)/p47 complex interacting protein 1	chr1	9723192 - 9748382	-	NM_173443; ENSMUST00000057438; BC052908; BC059209; OTTMUST00000052491
10353032	4.92	4.77	0.23	0.08	1.11	0.421018	0.979373	Gm6195	predicted pseudogene 6195 [Source:MGI Symbol;Acc:MGI:3647661]	chr1	9802194 - 9802553	-	ENSMUST00000063059
10353034	4.4	4.37	0.37	0.14	1.02	0.537856	0.979373	Snord87	small nucleolar RNA, C/D box 87	chr1	9942470 - 9942543	-	NR_004410
10353036	2.73	2.95	0.4	0.07	-1.16	0.898201	0.994611	Tcf24	transcription factor 24	chr1	9960924 - 9961124	-	NM_001285425; XM_006495431; XM_006495432; ENSMUST00000097824; ENSMUST00000185184; OTTMUST00000118029
10353038	2.08	2.36	0.03	0.12	-1.21	0.026106	0.979373	Ppp1r42	protein phosphatase 1, regulatory subunit 42	chr1	9968624 - 10009136	-	NM_145692; NR_110971; XM_006495565; XM_006495566; XM_006495567; ENSMUST00000027049; ENSMUST00000124874; ENSMUST00000130102; ENSMUST00000147000; ENSMUST00000155163; ENSMUST00000176398; BC022722; OTTMUST00000065319; OTTMUST00000065320; OTTMUST00000065321; OTTMUST00000065323; OTTMUST00000065324; OTTMUST00000110132
10353048	2.13	2.13	0.09	0.04	-1	0.662847	0.981423	Ppp1r42	protein phosphatase 1, regulatory subunit 42	chr1	10009814 - 10009917	-	XM_006495565; XM_006495566; XM_006495567
10353050	7.22	7.23	0.36	0.02	-1	0.374562	0.979373	Cops5	COP9 (constitutive photomorphogenic) homolog, subunit 5 (Arabidopsis thaliana)	chr1	10024602 - 10037946	-	NM_001277101; NM_013715; NR_102282; ENSMUST00000027050; ENSMUST00000139578; ENSMUST00000150509; ENSMUST00000186528; ENSMUST00000188619; ENSMUST00000190155; ENSMUST00000191296; AF065386; AF068223; BC046753; OTTMUST00000072996; OTTMUST00000072997; OTTMUST00000072998; OTTMUST00000118981; OTTMUST00000118982; OTTMUST00000118983; OTTMUST00000118984; U70736
10353061	5.2	4.74	0.02	0.21	1.38	0.032877	0.979373			chr1	10100660 - 10101832	-
10353064	8.21	8.24	0.04	0.07	-1.02	0.731735	0.985875	Arfgef1	ADP-ribosylation factor guanine nucleotide-exchange factor 1(brefeldin A-inhibited)	chr1	10138832 - 10232494	-	NM_001102430; ENSMUST00000088615; ENSMUST00000128834; ENSMUST00000131556; ENSMUST00000142497; ENSMUST00000156563; ENSMUST00000186720; ENSMUST00000186813; ENSMUST00000187417; OTTMUST00000085576; OTTMUST00000085577; OTTMUST00000085578; OTTMUST00000085579; OTTMUST00000085580; OTTMUST00000119011; OTTMUST00000119012; OTTMUST00000119013
10353102	3.56	4.11	0.41	0.16	-1.46	0.081002	0.979373	Cpa6	carboxypeptidase A6	chr1	10324727 - 10719943	-	NM_001289497; NM_177834; XM_006495545; XM_011238392; XM_011238393; ENSMUST00000035577; ENSMUST00000140938; ENSMUST00000147575; ENSMUST00000153695; AY773477; BC119559; BC119560; OTTMUST00000059299; OTTMUST00000059300; OTTMUST00000059301; OTTMUST00000059302
10353115	2.09	1.8	0.29	0.13	1.22	0.637235	0.979626	Gm25253	predicted gene, 25253 [Source:MGI Symbol;Acc:MGI:5455030]	chr1	10555554 - 10555660	-	ENSMUST00000179958
10353117	3.65	3.42	0.11	0.14	1.17	0.074468	0.979373	Slco5a1	solute carrier organic anion transporter family, member 5A1	chr1	12871856 - 12991135	-	NM_172841; XM_006495517; XM_006495518; XM_011238380; XM_011238381; XM_011238382; ENSMUST00000115402; ENSMUST00000115403; ENSMUST00000133201; ENSMUST00000136197; ENSMUST00000146763; ENSMUST00000147606; ENSMUST00000188454; ENSMUST00000191566; BC117943; BC117944; OTTMUST00000053228; OTTMUST00000053229; OTTMUST00000053230; OTTMUST00000053231; OTTMUST00000053232; OTTMUST00000053233; OTTMUST00000123446
10353127	3.22	3.15	0.17	0.07	1.05	0.17214	0.979373	Prdm14	PR domain containing 14	chr1	13114260 - 13125688	-	NM_001081209; ENSMUST00000047577; KJ463838; OTTMUST00000041405
10353135	8.08	8.12	0.04	0.06	-1.02	0.751372	0.986756	Ncoa2	nuclear receptor coactivator 2	chr1	13141285 - 13374064	-	NM_001302702; NM_008678; XM_006495465; XM_011238351; XM_011238353; XM_011238354; XM_011238355; XM_011238356; XM_011238357; XM_011238358; XM_011238359; XM_011238360; XM_011238361; ENSMUST00000006037; ENSMUST00000068304; ENSMUST00000081713; ENSMUST00000124088; ENSMUST00000133232; ENSMUST00000139970; ENSMUST00000143603; ENSMUST00000145280; ENSMUST00000146784; ENSMUST00000147927; AB219976; AF000582; …
10353165	3.38	3.56	0.37	0.23	-1.13	0.833983	0.991247	Gm7593	predicted gene 7593 [Source:MGI Symbol;Acc:MGI:3647262]	chr1	13407170 - 13407654	-	ENSMUST00000187246
10353167	8.99	9.04	0.11	0.02	-1.04	0.482744	0.979373	Tram1	translocating chain-associating membrane protein 1	chr1	13564702 - 13589864	-	NM_028173; ENSMUST00000027068; ENSMUST00000185447; ENSMUST00000188377; AY029764; BC012401; CT010238; OTTMUST00000125384; OTTMUST00000125386; OTTMUST00000125387
10353181	6.51	6.61	0.08	0.07	-1.07	0.19807	0.979373	Lactb2	lactamase, beta 2	chr1	13625898 - 13660535	-	NM_145381; XM_006495490; ENSMUST00000027071; ENSMUST00000156222; BC004045; OTTMUST00000051280; OTTMUST00000051281
10353189	11.98	11.97	0.03	0.02	1	0.440243	0.979373	Gm5523	glyceraldehyde-3-phosphate dehydrogenase pseudogene	chr1	13785883 - 13786891	-	NR_004447
10353192	7.96	7.97	0.07	0.09	-1	0.986483	0.999486	Eya1	eyes absent 1 homolog (Drosophila)	chr1	14168958 - 14310199	-	NM_001252192; NM_001310459; NM_010164; XM_006495446; XM_006495451; XM_006495452; XM_006495453; XM_011238343; XM_011238344; XM_011238346; XM_011238347; ENSMUST00000027066; ENSMUST00000080664; ENSMUST00000168081; ENSMUST00000185329; ENSMUST00000185453; ENSMUST00000187790; ENSMUST00000188857; ENSMUST00000189526; ENSMUST00000190337; BC060260; BC066860; OTTMUST00000125473; OTTMUST00000125474; OTTMUST0…
10353213	4.49	4.18	0.13	0.15	1.24	0.237153	0.979373	Msc	musculin	chr1	14753346 - 14755966	-	NM_010827; XM_006495458; XM_006495460; XM_011238348; ENSMUST00000027062; ENSMUST00000188982; ENSMUST00000190471; ENSMUST00000190719; AF087035; AF108216; BC103592; BC103593; BC103594; BC103623; OTTMUST00000125487; OTTMUST00000125488; OTTMUST00000125489; OTTMUST00000125490
10353219	11.09	11.08	0.03	0.04	1.01	0.891143	0.994159	Smt3h2-ps4	SMT3 suppressor of mif two 3 homolog 2, pseudogene 4 (S. cerevisiae)	chr1	14839869 - 14840156	-	OTTMUST00000050902
10353221	3.18	3.2	0.13	0.15	-1.01	0.897715	0.994611	Trpa1	transient receptor potential cation channel, subfamily A, member 1	chr1	14872648 - 14918862	-	NM_177781; XM_006495526; XM_011238386; ENSMUST00000041447; AY231177; BC120563; BC131963; KF460461; OTTMUST00000125545
10353250	12.53	12.6	0.05	0.02	-1.05	0.301153	0.979373	Gm10566	predicted gene 10566 [Source:MGI Symbol;Acc:MGI:3642220]	chr1	15268799 - 15269233	-	ENSMUST00000086739
10353252	3.85	4.16	0.13	0.35	-1.24	0.270373	0.979373	Sbspon	somatomedin B and thrombospondin, type 1 domain containing	chr1	15853862 - 15892722	-	NM_001033288; ENSMUST00000040695; BC147194; BC147195; OTTMUST00000065331
10353258	4.16	4.32	0.03	0.23	-1.12	0.817625	0.990819	4930444P10Rik	RIKEN cDNA 4930444P10 gene	chr1	16065977 - 16093325	-	NM_001243238; NM_001305227; XM_006495582; XM_006495584; ENSMUST00000115367; ENSMUST00000145070; ENSMUST00000151004
10353265	8.07	8.09	0.09	0.07	-1.02	0.7227	0.984605	Rpl7	ribosomal protein L7	chr1	16101295 - 16104407	-	NM_011291; ENSMUST00000058437; ENSMUST00000125005; ENSMUST00000140597; ENSMUST00000141217; ENSMUST00000149566; ENSMUST00000151017; BC086786; OTTMUST00000041073; OTTMUST00000041074; OTTMUST00000041075; OTTMUST00000041076; OTTMUST00000041077; OTTMUST00000041078
10353272	9.74	9.78	0.08	0.01	-1.03	0.647364	0.979626	Stau2	staufen (RNA binding protein) homolog 2 (Drosophila)	chr1	16228810 - 16519253	-	NM_001111272; NM_025303; XM_006495528; XM_006495532; XM_011238387; XM_011238388; XM_011238389; XM_011238390; XM_011238391; ENSMUST00000027052; ENSMUST00000054668; ENSMUST00000115359; ENSMUST00000115360; ENSMUST00000127420; ENSMUST00000128957; ENSMUST00000131257; ENSMUST00000144138; ENSMUST00000145092; ENSMUST00000149320; ENSMUST00000151888; ENSMUST00000153966; ENSMUST00000159558; ENSMUST000001620…
10353288	7.04	7.04	0.32	0.03	-1	0.418559	0.979373	Ube2w	ubiquitin-conjugating enzyme E2W (putative)	chr1	16543934 - 16619286	-	NM_001271016; NM_001271017; NM_025773; NR_073122; XM_006495557; XM_011238402; ENSMUST00000117146; ENSMUST00000132919; ENSMUST00000133639; ENSMUST00000136455; ENSMUST00000182080; ENSMUST00000182554; BC020124; OTTMUST00000073645; OTTMUST00000073646; OTTMUST00000073647; OTTMUST00000073648; OTTMUST00000113103; OTTMUST00000113104
10353296	9.26	9.29	0.01	0.04	-1.02	0.358475	0.979373	Tceb1	transcription elongation factor B (SIII), polypeptide 1	chr1	16641836 - 16657017	-	NM_001310470; NM_026456; XM_006495558; XM_006495559; XM_006495561; XM_006495562; XM_006495563; XM_006495564; XM_011238403; BC009104; OTTMUST00000123524; OTTMUST00000123525; OTTMUST00000123526; OTTMUST00000123527; OTTMUST00000123528; OTTMUST00000123529; OTTMUST00000123530; OTTMUST00000123531; OTTMUST00000123532; OTTMUST00000123533; OTTMUST00000123534; BC028545
10353303	2	2.3	0.11	0.2	-1.23	0.200756	0.979373	Gm7654	predicted gene 7654 [Source:MGI Symbol;Acc:MGI:3648037]	chr1	16663036 - 16663662	-	ENSMUST00000186738
10353305	5.54	5.45	0.13	0.09	1.07	0.239161	0.979373	Gm5828	predicted gene 5828 [Source:MGI Symbol;Acc:MGI:3644176]	chr1	16768270 - 16770138	-	ENSMUST00000071842
10353307	2.96	2.94	0.38	0.3	1.01	0.611836	0.979425			chr1	16833269 - 16833769	-
10353309	8.09	8.06	0.17	0.07	1.02	0.42559	0.979373	Jph1	junctophilin 1	chr1	16996669 - 16996973	-	NM_020604; XM_011238396; XM_011238397; XM_011238398; ENSMUST00000038382; OTTMUST00000123660
10353311	7.99	7.89	0.13	0.08	1.07	0.742824	0.986756	Jph1	junctophilin 1	chr1	16997364 - 17097889	-	NM_020604; XM_006495551; XM_011238396; XM_011238397; XM_011238398; XM_011238399; ENSMUST00000038382; ENSMUST00000186024; AB024445; BC120839; BC137669; OTTMUST00000123659; OTTMUST00000123660
10353317	2.13	2.15	0.06	0.08	-1.02	0.635127	0.979626	Gm6075	predicted gene 6075 [Source:MGI Symbol;Acc:MGI:3648507]	chr1	17429040 - 17429528	-	ENSMUST00000186816
10353320	1.71	1.72	0.01	0.01	-1.01	0.358675	0.979373	Crisp4	cysteine-rich secretory protein 4	chr1	18115191 - 18145902	-	NM_030033; XM_006495588; XM_006495589; XM_006495590; XM_006495591; ENSMUST00000026876; ENSMUST00000115340; ENSMUST00000115344; ENSMUST00000130669; AY705449; DQ200908; OTTMUST00000053108; OTTMUST00000053109; OTTMUST00000053110
10353330	2.45	2.77	0.08	0.13	-1.25	0.023344	0.979373	Defb44-ps	defensin beta 44, pseudogene	chr1	18210053 - 18223564	-	NR_002879; AY621334; OTTMUST00000049515
10353333	1.56	1.32	0.24	0.16	1.18	0.484385	0.979373	Defb18	defensin beta 18	chr1	18236466 - 18237443	-	NM_001039123; ENSMUST00000097818; DQ012029; OTTMUST00000049517
10353336	1.16	1.22	0.19	0.04	-1.04	0.810321	0.990624	Gm15386; Defb41	predicted gene 15386; defensin beta 41	chr1	18250980 - 18265158	-	NM_001040027; NM_183124; DQ012027; DQ012028; OTTMUST00000049514; OTTMUST00000123793
10353341	9.54	9.43	0.09	0.11	1.08	0.78796	0.990218	Gm10075	predicted gene 10075 [Source:MGI Symbol;Acc:MGI:3710521]	chr1	19153310 - 19153966	-	ENSMUST00000162030
10353343	3.4	3.41	0.23	0.08	-1	0.630483	0.979626	Gm28341	predicted gene 28341 [Source:MGI Symbol;Acc:MGI:5579047]	chr1	19237638 - 19320710	-	ENSMUST00000190883
10353346	2.69	2.63	0.07	0.06	1.04	0.347583	0.979373	Pkhd1	polycystic kidney and hepatic disease 1	chr1	20057619 - 20618057	-	NM_153179; XM_006495521; XM_011238383; XM_011238384; XM_011238385; ENSMUST00000088448; ENSMUST00000128051; ENSMUST00000132647; ENSMUST00000147480; AY130764; AY438374; OTTMUST00000064911; OTTMUST00000064912; OTTMUST00000064913; OTTMUST00000064914
10353413	1.15	1.09	0.18	0.08	1.04	0.60881	0.979373	Gm24162	predicted gene, 24162 [Source:MGI Symbol;Acc:MGI:5453939]	chr1	20444811 - 20444912	-	ENSMUST00000093665
10353415	3.16	2.95	0.34	0.17	1.15	0.312228	0.979373	Il17f	interleukin 17F	chr1	20777146 - 20784270	-	NM_145856; XM_006495522; XM_006495523; ENSMUST00000039046; ENSMUST00000189301; ENSMUST00000191111; AB116259; AF458064; AY380822; OTTMUST00000123902; OTTMUST00000123903; OTTMUST00000123904
10353420	4.84	4.7	0.22	0.06	1.1	0.363908	0.979373	Mcm3	minichromosome maintenance deficient 3 (S. cerevisiae)	chr1	20802973 - 20820260	-	NM_008563; ENSMUST00000053266; ENSMUST00000185296; ENSMUST00000188112; ENSMUST00000190421; ENSMUST00000191061; BC031700; OTTMUST00000124003; OTTMUST00000124004; OTTMUST00000124005; OTTMUST00000124006; OTTMUST00000124007
10353438	5.18	5.23	0.1	0.04	-1.03	0.693639	0.982889	Tram2	translocating chain-associating membrane protein 2	chr1	21001378 - 21079225	-	NM_177409; ENSMUST00000037998; ENSMUST00000187210; AY029530; BC018212; OTTMUST00000065709; OTTMUST00000124034
10353450	2.27	2.37	0.22	0.1	-1.07	0.743398	0.986756	Gm4956	predicted gene 4956	chr1	21285246 - 21298312	-	NR_002858
10353460	8.97	8.95	0.04	0.05	1.01	0.501364	0.979373	Kcnq5	potassium voltage-gated channel, subfamily Q, member 5	chr1	21402163 - 21961581	-	NM_001160139; NM_001310477; NM_023872; XM_011238368; ENSMUST00000029667; ENSMUST00000115299; ENSMUST00000115300; ENSMUST00000134505; ENSMUST00000173058; ENSMUST00000173404; ENSMUST00000174183; AY679158; OTTMUST00000047088; OTTMUST00000047089; OTTMUST00000054606; OTTMUST00000054607; OTTMUST00000097898; OTTMUST00000097899; OTTMUST00000097900
10353475	7.51	7.44	0.15	0.02	1.05	0.423405	0.979373	Gm7658	predicted gene 7658 [Source:MGI Symbol;Acc:MGI:3648029]	chr1	21511850 - 21513070	-	ENSMUST00000119064
10353477	4.37	4.4	0.03	0.02	-1.02	0.608939	0.979373	Gm5696	predicted gene 5696 [Source:MGI Symbol;Acc:MGI:3647717]	chr1	22030044 - 22030615	-	ENSMUST00000189850
10353479	8.89	8.95	0.05	0.1	-1.04	0.721909	0.984605	Rims1	regulating synaptic membrane exocytosis 1	chr1	22286251 - 22805725	-	NM_001012623; NM_001012624; NM_001012625; NM_053270; NM_183018; AJ310531; AK220335; AY356534; AY356535; AY356536; AY356537; AY356538; BC037619; BC055294
10353519	3.33	3.14	0.35	0.03	1.13	0.988512	0.999486	4933415F23Rik	RIKEN cDNA 4933415F23 gene	chr1	23101246 - 23102253	-	NM_025746; ENSMUST00000073179; BC115556
10353522	4.43	4.59	0.48	0.04	-1.12	0.71003	0.983831			chr1	23255987 - 23256406	-
10353524	8.56	8.56	0.12	0	-1	0.989836	0.999486	Ogfrl1	opioid growth factor receptor-like 1	chr1	23369727 - 23383051	-	NM_001081079; XM_006496261; ENSMUST00000027343; ENSMUST00000186064; ENSMUST00000188677; BC019747; OTTMUST00000120614; OTTMUST00000120615; OTTMUST00000120616
10353533	9.57	9.59	0.04	0.03	-1.02	0.104551	0.979373	Smap1	small ArfGAP 1	chr1	23845625 - 23922289	-	NM_001290683; NM_028534; NR_110972; XM_006496362; ENSMUST00000027339; ENSMUST00000129254; ENSMUST00000133398; ENSMUST00000136506; ENSMUST00000141330; ENSMUST00000148710; ENSMUST00000149737; BC006946; BC100537; OTTMUST00000065602; OTTMUST00000065603; OTTMUST00000065604; OTTMUST00000065710; OTTMUST00000065711; OTTMUST00000065712; OTTMUST00000065836
10353545	5.96	6.01	0.04	0.14	-1.04	0.380973	0.979373	Sdhaf4	succinate dehydrogenase complex assembly factor 4	chr1	23995944 - 24005640	-	NM_026503; ENSMUST00000027338; ENSMUST00000155767; BC028981
10353549	7.26	7.24	0.06	0.07	1.01	0.922737	0.995086	Fam135a	family with sequence similarity 135, member A	chr1	24011095 - 24086574	-	NM_026604; XM_006496229; XM_006496230; XM_006496231; XM_006496232; XM_006496233; XM_006496234; XM_006496235; XM_006496236; XM_006496237; XM_011238569; ENSMUST00000027337; ENSMUST00000185525; ENSMUST00000185807; ENSMUST00000186331; ENSMUST00000186999; ENSMUST00000187369; ENSMUST00000187619; ENSMUST00000187752; ENSMUST00000188712; AK173166; BC070446; BC083093; OTTMUST00000120618; OTTMUST00000120619…
10353574	4.55	4.24	0.27	0.08	1.23	0.164047	0.979373	Col19a1	collagen, type XIX, alpha 1	chr1	24257683 - 24587437	-	NM_007733; XM_006495642; XM_006495643; XM_006495644; XM_006495645; XM_006495646; XM_006495647; ENSMUST00000051344; ENSMUST00000115244; ENSMUST00000144297; AB000636; BC118970; OTTMUST00000050756; OTTMUST00000050757; OTTMUST00000050758
10353624	11.42	11.52	0.14	0.09	-1.07	0.433061	0.979373	ND4L	NADH dehydrogenase subunit 4L	chr1	24612404 - 24612700	-	ENSMUST00000084013
10353626	11.45	11.49	0.1	0.07	-1.03	0.399709	0.979373	ATP8; ATP6; Gm10925	ATP synthase F0 subunit 8; ATP synthase F0 subunit 6; predicted gene 10925	chr1	24613971 - 24614790	-	ENSMUST00000082407; ENSMUST00000082408; AF093677; BC069931
10353630	11.88	11.95	0.09	0.05	-1.05	0.30297	0.979373	COX2	cytochrome c oxidase subunit II	chr1	24614879 - 24615568	-	ENSMUST00000082405; AF378830
10353632	9.12	9.06	0.04	0.06	1.04	0.117873	0.979373	Adgrb3	adhesion G protein-coupled receptor B3	chr1	25067550 - 25829707	-	NM_175642; XM_006495817; XM_006495818; XM_011238457; ENSMUST00000041838; ENSMUST00000126096; ENSMUST00000126626; ENSMUST00000134022; ENSMUST00000135518; ENSMUST00000146592; ENSMUST00000151309; ENSMUST00000153568; ENSMUST00000154102; ENSMUST00000189254; AK129162; AY168406; BC099951
10353667	1.96	1.88	0.15	0.21	1.06	0.669085	0.981441	Gm22260	predicted gene, 22260 [Source:MGI Symbol;Acc:MGI:5452037]	chr1	25279445 - 25279551	-	ENSMUST00000178643
10353669	2.51	2.48	0.15	0.14	1.02	0.85811	0.992032	4931408C20Rik	RIKEN cDNA 4931408C20 gene	chr1	26681814 - 26687460	-	NM_001033764; ENSMUST00000097801
10353672	2.59	2.86	0.24	0.19	-1.2	0.916722	0.995003	n-R5s209	nuclear encoded rRNA 5S 209 [Source:MGI Symbol;Acc:MGI:4422074]	chr1	26959103 - 26959221	-	ENSMUST00000179494
10353674	2.22	2.73	0.43	0.43	-1.42	0.211031	0.979373	Gm7846	predicted gene 7846	chr1	28580299 - 28580774	-	XR_373281; XR_398590
10353676	1.93	2.03	0.04	0.07	-1.08	0.145708	0.979373	Gm597	predicted gene 597	chr1	28776122 - 28780252	-	NM_001013750; XM_006495819; XM_011238458; ENSMUST00000059937; BC150996; OTTMUST00000124674
10353679	3.88	3.76	0.13	0.16	1.08	0.769381	0.988664	Gm5697	predicted gene 5697 [Source:MGI Symbol;Acc:MGI:3649021]	chr1	28800424 - 28802721	-	ENSMUST00000122295
10353684	1.56	1.59	0.06	0.08	-1.02	0.826693	0.990989			chr1	29280966 - 29281075	-
10353686	3.65	3.89	0.31	0.18	-1.18	0.506242	0.979373	Gm9898	predicted gene 9898 [Source:MGI Symbol;Acc:MGI:3642391]	chr1	30718554 - 30719961	-	ENSMUST00000065469
10353689	8.2	8.14	0.11	0.12	1.04	0.938974	0.996276	Phf3	PHD finger protein 3	chr1	30803799 - 30873694	-	NM_001081080; XM_006495836; XM_006495837; XM_006495838; XM_006495839; XM_006495840; XM_006495841; XM_011238470; XM_011238471; ENSMUST00000088310; ENSMUST00000185521; ENSMUST00000186105; ENSMUST00000186733; ENSMUST00000187316; ENSMUST00000187600; ENSMUST00000187968; ENSMUST00000188780; ENSMUST00000188847; ENSMUST00000190190; ENSMUST00000191064; ENSMUST00000191245; ENSMUST00000191329; BC019710; BC1…
10353707	9.22	9.28	0.09	0.04	-1.04	0.349605	0.979373	Ptp4a1	protein tyrosine phosphatase 4a1	chr1	30940303 - 30949755	-	NM_011200; XM_006495798; XM_006495799; OTTMUST00000050557; OTTMUST00000050558; OTTMUST00000050559; OTTMUST00000050560; OTTMUST00000050561; U84411
10353716	3.72	3.64	0.07	0.12	1.06	0.623164	0.979626	Gm9458; Gm5699; Gm5698	predicted gene 9458 [Source:MGI Symbol;Acc:MGI:3779868]; predicted gene 5699 [Source:MGI Symbol;Acc:MGI:3648192]; predicted gene 5698 [Source:MGI Symbol;Acc:MGI:3649020]	chr1	30977243 - 30998908	-	ENSMUST00000135273; ENSMUST00000152491; ENSMUST00000178317
10353721	2.01	1.98	0.33	0.05	1.02	0.663804	0.981441	4931428L18Rik	RIKEN cDNA 4931428L18 gene	chr1	31141076 - 31222656	-	NR_033445; BC147514; BC147546; BC172083
10353727	1.16	1.12	0.12	0.13	1.02	0.868626	0.992138	Gm25814	predicted gene, 25814 [Source:MGI Symbol;Acc:MGI:5455591]	chr1	32213133 - 32213239	-	ENSMUST00000082754
10353729	3.67	3.5	0.17	0.09	1.12	0.331634	0.979373	Gm9839	predicted gene 9839	chr1	32519563 - 32520999	-	NM_001199956
10353731	3.41	3.39	0.15	0.17	1.01	0.662874	0.981423	Gm5415	predicted gene 5415	chr1	32545391 - 32546134	-	NM_001164286
10353733	6.14	6.19	0.07	0.07	-1.04	0.752247	0.986756	Prim2	DNA primase, p58 subunit	chr1	33453811 - 33669780	-	NM_008922; XM_006495793; XM_006495795; XM_006495796; XM_006495797; XM_011238455; XR_373246; XR_373247; ENSMUST00000027312; ENSMUST00000187353; ENSMUST00000189552; BC019500; D13545; D17385; OTTMUST00000125283; OTTMUST00000125284; OTTMUST00000125286
10353750	4.89	5.14	0.05	0.04	-1.18	0.00168	0.428391	Bag2	BCL2-associated athanogene 2	chr1	33745484 - 33757771	-	NM_145392; ENSMUST00000044691; ENSMUST00000155484; ENSMUST00000187602; ENSMUST00000189741; BC016230; BC028944; OTTMUST00000051772; OTTMUST00000051773; OTTMUST00000125294; OTTMUST00000125295
10353754	6.4	6.32	0.2	0.03	1.06	0.816076	0.990819	Zfp451	zinc finger protein 451	chr1	33761545 - 33814427	-	NM_001290699; NM_001290700; NM_133817; XM_006496370; XM_011238626; XR_865290; XR_865291; ENSMUST00000019861; ENSMUST00000044455; ENSMUST00000115167; ENSMUST00000125723; ENSMUST00000130376; ENSMUST00000139143; ENSMUST00000140163; ENSMUST00000151055; ENSMUST00000194656; AK122541; BC019546; BC062154; OTTMUST00000051953; OTTMUST00000051954; OTTMUST00000051956; OTTMUST00000051958; OTTMUST00000051959; …
10353773	6.87	7.12	0.2	0.14	-1.19	0.515025	0.979373	Gm15455	predicted gene 15455	chr1	33836122 - 33838680	-	NM_001161816
10353775	9.39	9.47	0.11	0.06	-1.05	0.483844	0.979373	Bend6	BEN domain containing 6	chr1	33852052 - 33907621	-	NM_001310484; NM_177235; ENSMUST00000062289; ENSMUST00000115161; ENSMUST00000126724; ENSMUST00000129464; ENSMUST00000139700; ENSMUST00000195350; BC042757; BC057378; OTTMUST00000050966; OTTMUST00000050967; OTTMUST00000050968; OTTMUST00000050969; OTTMUST00000077983; OTTMUST00000127747
10353783	5.13	5.32	0.45	0.17	-1.14	0.829158	0.991247	Ccdc115	coiled-coil domain containing 115	chr1	34436676 - 34439672	-	NM_027159; ENSMUST00000042493; ENSMUST00000188583; OTTMUST00000126118; OTTMUST00000126119; BC019430
10353786	3.01	2.97	0.08	0.04	1.03	0.17083	0.979373	Prss40	protease, serine 40	chr1	34552331 - 34560943	-	NM_009356; XM_006495856; XM_006495857; XM_006495858; XM_006495859; XM_006495860; XM_006495861; XM_006495862; XM_011238475; ENSMUST00000047840; ENSMUST00000115071; ENSMUST00000190790; BC145989; OTTMUST00000054210; OTTMUST00000054211; OTTMUST00000126152; AB008911
10353792	3.1	2.81	0.49	0.19	1.23	0.276463	0.979373	1700101I19Rik	RIKEN cDNA 1700101I19 gene [Source:MGI Symbol;Acc:MGI:1920839]	chr1	34579224 - 34579613	-	ENSMUST00000062557; ENSMUST00000186712
10353794	10.1	10.12	0.07	0.03	-1.01	0.149385	0.979373	Fam168b	family with sequence similarity 168, member B	chr1	34813221 - 34843050	-	NM_001160235; NM_001160236; NM_174997; XM_006495845; ENSMUST00000047534; ENSMUST00000140534; ENSMUST00000167518; ENSMUST00000170092; ENSMUST00000185231; ENSMUST00000185279; ENSMUST00000185469; ENSMUST00000191307; BC040511; BC043098; BC059247; OTTMUST00000051861; OTTMUST00000051862; OTTMUST00000126203; OTTMUST00000126204; OTTMUST00000126205; OTTMUST00000126206; OTTMUST00000126207
10353803	8.05	7.91	0.12	0.02	1.1	0.395156	0.979373	Uggt1	UDP-glucose glycoprotein glucosyltransferase 1	chr1	36051895 - 36244276	-	NM_198899; XM_006496062; XM_011238534; XM_011238535; ENSMUST00000046875; ENSMUST00000172592; ENSMUST00000173082; ENSMUST00000173166; ENSMUST00000173250; ENSMUST00000173999; ENSMUST00000174142; ENSMUST00000174224; ENSMUST00000174266; ENSMUST00000174716; ENSMUST00000192159; BC062936; BC068283; OTTMUST00000097354; OTTMUST00000097355; OTTMUST00000097356; OTTMUST00000097357; OTTMUST00000097358; OTTMUS…
10353844	4.25	3.83	0.26	0.11	1.33	0.066268	0.979373	Neurl3	neuralized E3 ubiquitin protein ligase 3	chr1	36264597 - 36273425	-	NM_153408; XM_006495846; XM_006495847; XM_006495848; ENSMUST00000056946; ENSMUST00000188666; AF321278; BC056622; OTTMUST00000119250; OTTMUST00000119251
10353849	7.66	7.63	0.06	0.11	1.02	0.654893	0.979626	Kansl3	KAT8 regulatory NSL complex subunit 3	chr1	36335730 - 36369181	-	NM_001310513; NM_172652; XM_006495899; XM_006495902; XM_006495903; XM_006495905; XM_011238480; XM_011238481; XM_011238482; XM_011238483; ENSMUST00000010597; ENSMUST00000185621; ENSMUST00000185912; ENSMUST00000186470; ENSMUST00000187628; ENSMUST00000188528; ENSMUST00000188957; ENSMUST00000188961; BC132293; OTTMUST00000126127; OTTMUST00000126128; OTTMUST00000126129; OTTMUST00000126130; OTTMUST00000…
10353871	8.04	7.92	0.1	0.12	1.09	0.620016	0.979626	Lman2l	lectin, mannose-binding 2-like	chr1	36423186 - 36445240	-	NM_001013374; NM_001310517; XM_006495854; XM_006495855; ENSMUST00000001171; ENSMUST00000115011; ENSMUST00000123583; ENSMUST00000125304; ENSMUST00000134594; ENSMUST00000192969; ENSMUST00000193502; BC027226; BC046969; OTTMUST00000051147; OTTMUST00000051148; OTTMUST00000051149; OTTMUST00000051150; OTTMUST00000051152; OTTMUST00000127134; OTTMUST00000127607; ENSMUST00000152088; OTTMUST00000051151
10353878	4.72	4.67	0.14	0.1	1.04	0.787672	0.990218	Ankrd23; Ankrd39	ankyrin repeat domain 23; ankyrin repeat domain 39	chr1	36530193 - 36539358	-	NM_001310521; NM_001310533; NM_026241; NM_153502; NR_132321; ENSMUST00000001172; ENSMUST00000054665; ENSMUST00000191706; ENSMUST00000193083; ENSMUST00000193991; ENSMUST00000194853; AF492400; BC022973; BC132370; BC138797; BC145421; OTTMUST00000126919; OTTMUST00000126921; OTTMUST00000126922; OTTMUST00000126923; OTTMUST00000126925; OTTMUST00000126926
10353891	5.44	5.5	0.1	0.04	-1.05	0.463559	0.979373	Ankrd39; Ankrd23	ankyrin repeat domain 39; ankyrin repeat domain 23	chr1	36538173 - 36547231	-	NM_001310533; NM_026241; NR_132321; XM_006495624; ENSMUST00000001172; ENSMUST00000191706; ENSMUST00000191713; ENSMUST00000192954; ENSMUST00000194787; ENSMUST00000194894; BC022973; BC117004; BC119100; BC144893; OTTMUST00000126925; OTTMUST00000126926; OTTMUST00000126927; OTTMUST00000126928; OTTMUST00000126929; OTTMUST00000126930
10353899	6.35	6.2	0.15	0.19	1.11	0.701457	0.983524	Sema4c	sema domain, immunoglobulin domain (Ig), transmembrane domain (TM) and short cytoplasmic domain, (semaphorin) 4C	chr1	36548642 - 36557559	-	NM_001126047; NM_001304329; NM_001304330; XM_006495803; XM_006495804; XM_006495805; XM_006495807; XM_006495808; XM_006495809; XM_006495810; ENSMUST00000114991; ENSMUST00000191642; ENSMUST00000191677; ENSMUST00000191785; ENSMUST00000193382; ENSMUST00000195160; ENSMUST00000195339; ENSMUST00000195620; OTTMUST00000049349; OTTMUST00000049350; OTTMUST00000049351; OTTMUST00000049352; OTTMUST00000049353;…
10353915	3.53	3.47	0.16	0.07	1.05	0.770571	0.988806	Fam178b	family with sequence similarity 178, member B	chr1	36562699 - 36593332	-	NM_001126046; NM_027957; XM_006496116; XM_006496118; XM_006496122; XM_011238552; XM_011238553; XM_011238555; ENSMUST00000170295; ENSMUST00000193155; ENSMUST00000193548; ENSMUST00000193763; ENSMUST00000194025; ENSMUST00000194839; ENSMUST00000195729; BC114576; OTTMUST00000051776; OTTMUST00000051777; OTTMUST00000051778; OTTMUST00000051779; OTTMUST00000051781; OTTMUST00000127235; OTTMUST00000127236
10353923	3.74	3.54	0.35	0.09	1.15	0.198965	0.979373	Fam178b	family with sequence similarity 178, member B	chr1	36599963 - 36683086	-	NM_001126046; NM_201365; XM_006496116; XM_006496118; XM_011238552; XM_011238553; XM_011238554; ENSMUST00000114981; ENSMUST00000170295; ENSMUST00000194025; ENSMUST00000194839; ENSMUST00000195729; BC050210; OTTMUST00000051779; OTTMUST00000051781; OTTMUST00000127235; OTTMUST00000127236; OTTMUST00000127237
10353934	8.88	8.84	0.06	0.06	1.03	0.379908	0.979373	Actr1b	ARP1 actin-related protein 1B, centractin beta	chr1	36698116 - 36709941	-	NM_146107; XM_011238484; XM_011238485; XM_011238486; ENSMUST00000043951; ENSMUST00000159448; ENSMUST00000159675; ENSMUST00000160043; ENSMUST00000160084; ENSMUST00000162662; ENSMUST00000162684; BC023020; BC024861; BC033420; OTTMUST00000086602; OTTMUST00000086603; OTTMUST00000086604; OTTMUST00000086606; OTTMUST00000086607; OTTMUST00000086608; OTTMUST00000126144
10353947	9.06	9.02	0.02	0.03	1.02	0.379882	0.979373	Tmem131	transmembrane protein 131	chr1	36792194 - 36889327	-	NM_018872; XM_006496150; XM_006496151; XM_006496152; XM_011238561; ENSMUST00000027290; ENSMUST00000185964; ENSMUST00000186486; ENSMUST00000187917; ENSMUST00000189470; ENSMUST00000190442; ENSMUST00000191381; ENSMUST00000194563; AF060565; OTTMUST00000126150; OTTMUST00000126153; OTTMUST00000126154; OTTMUST00000126155; OTTMUST00000126156; OTTMUST00000126157; OTTMUST00000126158
10353989	3.79	3.79	0.05	0.13	1	0.898467	0.994654			chr1	36925926 - 36926084	-
10353991	10.84	10.79	0.08	0.04	1.03	0.569387	0.979373	Rpl12-ps1	ribosomal protein L12, pseudogene 1	chr1	36957930 - 36958680	-	OTTMUST00000073282
10353993	8.41	8.34	0.08	0.09	1.05	0.505758	0.979373	Coa5	cytochrome C oxidase assembly factor 5	chr1	37417086 - 37430050	-	NM_198006; ENSMUST00000027286; ENSMUST00000192179; BC002137; OTTMUST00000052497; OTTMUST00000127882
10354003	7.27	7.4	0.33	0.13	-1.09	0.228088	0.979373	Mgat4a	mannoside acetylglucosaminyltransferase 4, isoenzyme A	chr1	37444556 - 37536132	-	NM_001290801; NM_173870; XM_006496022; XM_006496024; XM_006496026; XM_006496027; XM_011238526; ENSMUST00000042161; ENSMUST00000143636; ENSMUST00000148047; ENSMUST00000149791; ENSMUST00000151952; ENSMUST00000154819; ENSMUST00000194660; ENSMUST00000195598; AB053217; OTTMUST00000085506; OTTMUST00000085524; OTTMUST00000085536; OTTMUST00000085537; OTTMUST00000085538; OTTMUST00000127671; OTTMUST0000012…
10354019	9.67	9.63	0.09	0.07	1.02	0.564686	0.979373	2010300C02Rik	RIKEN cDNA 2010300C02 gene	chr1	37611677 - 37719811	-	NM_028096; XM_006496291; XM_006496292; XM_006496295; XM_006496296; XM_006496297; ENSMUST00000160023; ENSMUST00000160589; ENSMUST00000162875; BC029089; BC072639
10354031	5.25	5.26	0.15	0.02	-1.01	0.92407	0.995086	Tsga10	testis specific 10	chr1	37754774 - 37865298	-	NM_001290720; NM_001290721; NM_207228; NR_110976; XM_006495822; XM_006495823; XM_011238459; XM_011238460; XM_011238461; XM_011238462; XM_011238463; XM_011238464; XM_011238465; XM_011238466; XR_865225; ENSMUST00000041815; ENSMUST00000088072; ENSMUST00000114902; ENSMUST00000123082; ENSMUST00000134024; ENSMUST00000151735; ENSMUST00000155852; ENSMUST00000193669; AF530050; AY618264; BC066782; OTTMUST0…
10354054	5.08	5.24	0.3	0.15	-1.12	0.158997	0.979373	Mitd1	MIT, microtubule interacting and transport, domain containing 1	chr1	37874801 - 37890411	-	NM_026913; XM_011238588; ENSMUST00000027257; ENSMUST00000127170; ENSMUST00000131754; ENSMUST00000138806; ENSMUST00000139725; BC020137; OTTMUST00000065724; OTTMUST00000065791; OTTMUST00000065792; OTTMUST00000065793; OTTMUST00000086539
10354065	3.23	3.07	0.14	0.15	1.12	0.185171	0.979373	Lyg2	lysozyme G-like 2	chr1	37905923 - 37916493	-	NM_001033427; XM_006496095; ENSMUST00000078307; BC147562; BC147567; OTTMUST00000065719
10354072	3.07	3.13	0.06	0.12	-1.04	0.728989	0.98521	Lyg1	lysozyme G-like 1	chr1	37946738 - 37957759	-	NM_027111; XM_006496258; ENSMUST00000027254; ENSMUST00000114894; ENSMUST00000144184; BC119394; BC119396; OTTMUST00000052642; OTTMUST00000052643
10354079	7.67	7.83	0.28	0.04	-1.12	0.301147	0.979373	Txndc9	thioredoxin domain containing 9	chr1	37983867 - 37997208	-	NM_172054; XM_006496357; XM_006496358; ENSMUST00000162031; ENSMUST00000192237; ENSMUST00000192960; ENSMUST00000193832; ENSMUST00000194692; ENSMUST00000194747; ENSMUST00000195032; ENSMUST00000195247; BC083077; OTTMUST00000065804; OTTMUST00000065805; OTTMUST00000065806; OTTMUST00000065870; OTTMUST00000065871; OTTMUST00000065872; OTTMUST00000126160; OTTMUST00000127889; BC022947
10354085	7.14	7.04	0.06	0.04	1.07	0.039522	0.979373	Rev1	REV1 homolog (S. cerevisiae)	chr1	38052784 - 38129662	-	NM_019570; XM_006496153; XM_006496154; XM_006496155; XM_006496156; XM_006496158; XM_006496161; XM_006496162; XM_006496163; XM_006496164; ENSMUST00000027251; ENSMUST00000192594; ENSMUST00000192697; ENSMUST00000193008; ENSMUST00000193113; ENSMUST00000193472; ENSMUST00000193697; ENSMUST00000193922; ENSMUST00000194650; ENSMUST00000194815; ENSMUST00000195383; AB057418; AF179302; BC058093; OTTMUST00000…
10354111	7.94	7.95	0.06	0.09	-1	0.595253	0.979373	Aff3	AF4/FMR2 family, member 3	chr1	38179243 - 38664955	-	NM_001290814; XM_006495737; XM_011238443; XM_011238444; XM_011238445; XM_011238446; XM_011238447; ENSMUST00000027250; ENSMUST00000039827; ENSMUST00000095027; ENSMUST00000134963; ENSMUST00000136641; BC052061; OTTMUST00000047163; OTTMUST00000047164; OTTMUST00000076584; OTTMUST00000076585
10354141	8.46	8.45	0.14	0.08	1.01	0.392194	0.979373	Lonrf2	LON peptidase N-terminal domain and ring finger 2	chr1	38793682 - 38836428	-	NM_001029878; XM_006496123; ENSMUST00000039612; ENSMUST00000147695; ENSMUST00000191724; BC139127; BC139130; OTTMUST00000065718; OTTMUST00000128257
10354157	7.32	7.25	0.13	0.02	1.05	0.448214	0.979373	Chst10	carbohydrate sulfotransferase 10	chr1	38863867 - 38898161	-	NM_145142; XM_006496364; XM_006496365; ENSMUST00000027249; ENSMUST00000192175; ENSMUST00000192948; ENSMUST00000193435; ENSMUST00000193441; ENSMUST00000194361; ENSMUST00000194657; ENSMUST00000195731; AF360543; BC132223; BC132225; OTTMUST00000126178; OTTMUST00000126179; OTTMUST00000126180; OTTMUST00000126181; OTTMUST00000126182; OTTMUST00000126183; OTTMUST00000127686; OTTMUST00000127687
10354168	6.29	6.26	0.05	0.04	1.02	0.463134	0.979373	Tbc1d8	TBC1 domain family, member 8	chr1	39371495 - 39478735	-	NM_018775; XM_011238558; XM_011238559; XM_011238560; ENSMUST00000054462; ENSMUST00000192099; ENSMUST00000192531; ENSMUST00000193823; ENSMUST00000195854; BC065081; OTTMUST00000127697; OTTMUST00000127698; OTTMUST00000127699; OTTMUST00000127893; OTTMUST00000128340; U88873
10354191	6.54	6.54	0.06	0.06	1	0.775272	0.989193	Rnf149	ring finger protein 149	chr1	39551301 - 39577405	-	NM_001033135; XM_006496226; XM_011238568; XR_373259; ENSMUST00000062525; ENSMUST00000153381; ENSMUST00000195136; ENSMUST00000195705; BC115968; OTTMUST00000051939; OTTMUST00000051940; OTTMUST00000127898; OTTMUST00000127899
10354203	2.04	2.05	0.18	0.05	-1.01	0.98831	0.999486	Gm23722	predicted gene, 23722 [Source:MGI Symbol;Acc:MGI:5453499]	chr1	39573746 - 39573875	-	ENSMUST00000083002
10354205	3.89	3.85	0.58	0.46	1.03	0.448636	0.979373	Gm5100	predicted gene 5100 [Source:MGI Symbol;Acc:MGI:3644919]	chr1	39597413 - 39598006	-	ENSMUST00000195631
10354207	8.85	8.88	0.02	0.05	-1.02	0.242117	0.979373	Creg2	cellular repressor of E1A-stimulated genes 2	chr1	39618406 - 39651472	-	NM_170597; XM_006496005; ENSMUST00000053355; AB046110; BC116790; BC116792; OTTMUST00000126186
10354216	3.15	3.31	0.07	0.28	-1.11	0.413063	0.979373	Rfx8	regulatory factor X 8	chr1	39665484 - 39672213	-	NM_001145660; XM_011238564; ENSMUST00000151913; OTTMUST00000085534
10354220	5.08	5.13	0.1	0.09	-1.04	0.741906	0.986756	Mfsd9	major facilitator superfamily domain containing 9	chr1	40772038 - 40790663	-	NM_172499; ENSMUST00000039672; ENSMUST00000131390; ENSMUST00000144385; BC057633; OTTMUST00000054180; OTTMUST00000054181; OTTMUST00000054182
10354227	2.36	2.57	0.11	0.13	-1.16	0.073013	0.979373	Gm5973	predicted gene 5973 [Source:MGI Symbol;Acc:MGI:3646541]	chr1	40863734 - 40864219	-	ENSMUST00000178542
10354229	7.5	7.51	0.16	0.08	-1.01	0.21583	0.979373	Pantr1	POU domain, class 3, transcription factor 3 adjacent noncoding transcript 1	chr1	42648378 - 42666912	-	NR_027826; BC049671; BC058417; BC094545
10354233	8.22	8.14	0.01	0.06	1.06	0.073394	0.979373	Tgfbrap1	transforming growth factor, beta receptor associated protein 1	chr1	43047269 - 43098622	-	NM_001013025; XM_006496300; XM_006496301; XM_006496302; XM_006496303; XM_011238603; XM_011238604; ENSMUST00000095014; ENSMUST00000186694; ENSMUST00000187525; ENSMUST00000187872; ENSMUST00000188598; ENSMUST00000188728; ENSMUST00000189010; ENSMUST00000190427; BC138866; BC138867; OTTMUST00000120703; OTTMUST00000120704; OTTMUST00000120705; OTTMUST00000120706; OTTMUST00000120707; OTTMUST00000120708; O…
10354247	6.5	6.5	0.13	0.05	1	0.742746	0.986756	Fhl2	four and a half LIM domains 2	chr1	43123071 - 43196761	-	NM_001289533; NM_010212; XM_011238434; ENSMUST00000008280; ENSMUST00000185893; ENSMUST00000187357; AF114381; AF153340; BC021468; OTTMUST00000120717; OTTMUST00000120718; OTTMUST00000120720; U77040; AF055889
10354258	8.55	8.49	0.18	0.1	1.04	0.664513	0.981441	Uxs1	UDP-glucuronate decarboxylase 1	chr1	43749287 - 43827748	-	NM_026430; XM_006496227; XM_006496228; ENSMUST00000076997; ENSMUST00000126008; ENSMUST00000128261; ENSMUST00000136704; ENSMUST00000139451; ENSMUST00000153317; AF399958; BC037049; OTTMUST00000075193; OTTMUST00000075194; OTTMUST00000075195; OTTMUST00000075196; OTTMUST00000075198; OTTMUST00000075199
10354267	1.97	2.13	0.19	0.03	-1.12	0.710137	0.983831	Mettl21c	methyltransferase like 21C	chr1	44009408 - 44020006	-	NM_001013799; XM_006496126; XM_006496127; XM_006496128; ENSMUST00000061421; ENSMUST00000159881; ENSMUST00000162750; BC147328; BC147329; OTTMUST00000065797; OTTMUST00000065798; OTTMUST00000065799
10354273	1.85	1.83	0.14	0.28	1.02	0.534353	0.979373	Ccdc168; LOC105247467; Gm8251	coiled-coil domain containing 168; coiled-coil domain-containing protein 168-like; predicted gene 8251 [Source:MGI Symbol;Acc:MGI:3647616]	chr1	44059969 - 44061936	-	XM_006496395; XM_011238630; XM_011251718; ENSMUST00000168641
10354275	4.39	4.45	0.2	0.13	-1.04	0.783388	0.990218	Tex30	testis expressed 30	chr1	44086810 - 44102423	-	NM_029368; XM_006496314; XM_006496315; XM_006496316; XM_011238615; XM_011238616; ENSMUST00000027215; ENSMUST00000125540; ENSMUST00000127923; ENSMUST00000128190; ENSMUST00000129702; ENSMUST00000133677; ENSMUST00000143327; ENSMUST00000147571; ENSMUST00000147661; ENSMUST00000149502; ENSMUST00000150911; ENSMUST00000152239; ENSMUST00000156392; BC099557; BC116881; BC119032; OTTMUST00000085988; OTTMUST0…
10354286	4.66	4.99	0.31	0.14	-1.26	0.30322	0.979373	Kdelc1	KDEL (Lys-Asp-Glu-Leu) containing 1	chr1	44106546 - 44118773	-	NM_023645; XM_006496289; ENSMUST00000027213; ENSMUST00000065767; ENSMUST00000141125; ENSMUST00000149665; ENSMUST00000152643; BC023141; OTTMUST00000085981; OTTMUST00000085982; OTTMUST00000085983; OTTMUST00000085985; OTTMUST00000086001
10354299	1.52	1.39	0.11	0.09	1.09	0.507425	0.979373	Mettl21e	methyltransferase like 21E	chr1	44204070 - 44218931	-	NM_207281; ENSMUST00000054801; ENSMUST00000150062; BC100531; OTTMUST00000065801; OTTMUST00000065802
10354307	11.01	11.09	0.05	0.08	-1.06	0.147689	0.979373	Txn-ps1	thioredoxin, pseudogene 1	chr1	44463913 - 44464231	-	OTTMUST00000121296
10354309	3.44	3.36	0.18	0.1	1.05	0.590792	0.979373	Col5a2	collagen, type V, alpha 2	chr1	45374331 - 45503282	-	NM_007737; ENSMUST00000086430; ENSMUST00000131535; ENSMUST00000134681; ENSMUST00000150143; BC055077; L02918; OTTMUST00000050640; OTTMUST00000050641; OTTMUST00000050642; OTTMUST00000050643
10354368	5.86	5.84	0.54	0.14	1.01	0.869779	0.99245			chr1	45429386 - 45429471	-
10354370	1.36	1.44	0.08	0.09	-1.06	0.125505	0.979373	Gm23216	predicted gene, 23216 [Source:MGI Symbol;Acc:MGI:5452993]	chr1	45685456 - 45685562	-	ENSMUST00000179545
10354372	10.35	10.35	0.09	0.04	1	0.442826	0.979373	Gm5526	predicted pseudogene 5526 [Source:MGI Symbol;Acc:MGI:3643066]	chr1	45857332 - 45857787	-	ENSMUST00000153604
10354374	5.71	5.09	0.23	0.14	1.54	0.01476	0.97535	Slc40a1	solute carrier family 40 (iron-regulated transporter), member 1	chr1	45908084 - 45925563	-	NM_016917; XM_006496137; ENSMUST00000027137; ENSMUST00000186755; ENSMUST00000186804; ENSMUST00000186822; ENSMUST00000187406; ENSMUST00000187420; ENSMUST00000188252; ENSMUST00000191247; AF215637; AF226613; AF231120; BC003438; FJ207421; FJ207423; OTTMUST00000121040; OTTMUST00000121041; OTTMUST00000121042; OTTMUST00000121043; OTTMUST00000121044; OTTMUST00000121045; OTTMUST00000121046; OTTMUST0000012…
10354384	2.13	1.99	0.28	0.24	1.1	0.112521	0.979373	Stk-ps2	serine/threonine kinase 2	chr1	46020072 - 46030469	-	NR_037690; NR_037691
10354389	9.33	9.37	0.01	0.02	-1.03	0.027978	0.979373	Slc39a10	solute carrier family 39 (zinc transporter), member 10	chr1	46807544 - 46853611	-	NM_172653; XM_006495932; XM_006495933; XM_006495934; XM_006495935; ENSMUST00000027131; ENSMUST00000141226; ENSMUST00000185520; ENSMUST00000186852; BC052880; BC059214; BC062918; OTTMUST00000050811; OTTMUST00000050812; OTTMUST00000121661; OTTMUST00000121662
10354400	3.69	3.76	0.03	0.13	-1.05	0.343369	0.979373			chr1	46891656 - 47007295	-
10354404	10.94	10.97	0.07	0.03	-1.02	0.397382	0.979373	Gm4852	predicted pseudogene 4852 [Source:MGI Symbol;Acc:MGI:3643039]	chr1	47365644 - 47366372	-	ENSMUST00000121202
10354406	1.42	1.47	0.18	0.05	-1.04	0.714109	0.983831	Gm23240	predicted gene, 23240 [Source:MGI Symbol;Acc:MGI:5453017]	chr1	48462101 - 48462293	-	ENSMUST00000083009
10354408	1.3	1.22	0.09	0.12	1.05	0.885811	0.994159			chr1	48600635 - 48600847	-
10354411	3.93	3.86	0.16	0.11	1.05	0.742597	0.986756	Gm8354	predicted gene 8354 [Source:MGI Symbol;Acc:MGI:3645192]	chr1	48731948 - 48732430	-	ENSMUST00000189223
10354414	3.43	3.4	0.55	0.02	1.03	0.333665	0.979373	Gm28388	predicted gene 28388 [Source:MGI Symbol;Acc:MGI:5579094]	chr1	49579150 - 49579502	-	ENSMUST00000186262
10354416	1.2	1.26	0.12	0.28	-1.04	0.484598	0.979373			chr1	49922139 - 49922278	-
10354418	5.95	5.93	0.24	0.24	1.01	0.605182	0.979373	Nabp1	nucleic acid binding protein 1	chr1	51465862 - 51478399	-	NM_001310548; NM_001310549; NM_028696; XM_006495620; XM_011238419; ENSMUST00000027279; ENSMUST00000185534; ENSMUST00000185961; ENSMUST00000186003; ENSMUST00000186684; ENSMUST00000188051; ENSMUST00000188204; ENSMUST00000188303; ENSMUST00000189542; ENSMUST00000190103; AY880264; BC095967; BC131923; BC132532; OTTMUST00000121326; OTTMUST00000121327; OTTMUST00000121328; OTTMUST00000121329; OTTMUST00000…
10354432	5.96	5.84	0.21	0.09	1.09	0.128881	0.979373	Myo1b	myosin IB	chr1	51749765 - 51915952	-	NM_001161817; NM_001290982; NM_010863; XM_006495764; XM_006495765; XM_006495766; XM_006495767; XM_006495769; ENSMUST00000018561; ENSMUST00000046390; ENSMUST00000114537; ENSMUST00000114541; ENSMUST00000123299; ENSMUST00000126657; ENSMUST00000126952; ENSMUST00000135125; ENSMUST00000136273; ENSMUST00000136701; ENSMUST00000140731; ENSMUST00000140930; ENSMUST00000144694; ENSMUST00000145367; ENSMUST000…
10354468	3.64	3.75	0.3	0.2	-1.08	0.6153	0.979626	Gm27607	predicted gene, 27607 [Source:MGI Symbol;Acc:MGI:5530989]	chr1	51938974 - 51939116	-	ENSMUST00000185162
10354470	10.32	10.25	0.09	0.06	1.05	0.257262	0.979373	Gm8420	predicted gene 8420 [Source:MGI Symbol;Acc:MGI:3645594]	chr1	51940650 - 51941261	-	ENSMUST00000097103
10354472	9.25	9.28	0.2	0.01	-1.02	0.301173	0.979373	Gls	glutaminase	chr1	52166158 - 52233232	-	NM_001081081; NM_001113383; XM_006495701; XM_006495702; XM_006495703; XM_006495704; XR_373241; ENSMUST00000114509; ENSMUST00000114510; ENSMUST00000114512; ENSMUST00000114513; ENSMUST00000123324; ENSMUST00000126221; ENSMUST00000129107; ENSMUST00000136654; ENSMUST00000138906; ENSMUST00000139273; ENSMUST00000142976; ENSMUST00000147825; ENSMUST00000148917; ENSMUST00000151694; ENSMUST00000155587; ENSM…
10354492	1.52	1.44	0.19	0.25	1.05	0.705144	0.983831	Gm23460	predicted gene, 23460 [Source:MGI Symbol;Acc:MGI:5453237]	chr1	52444436 - 52444544	-	ENSMUST00000083258
10354494	7.35	7.45	0.16	0.1	-1.08	0.435429	0.979373	Nab1	Ngfi-A binding protein 1	chr1	52457876 - 52500448	-	NM_008667; XM_006495770; XM_006495771; ENSMUST00000069792; ENSMUST00000167732; ENSMUST00000168082; ENSMUST00000170269; ENSMUST00000186764; BC005627; BC016886; OTTMUST00000092056; OTTMUST00000092057; OTTMUST00000092058; OTTMUST00000092059; OTTMUST00000092060; U47008
10354504	3.64	3.23	0.14	0.24	1.33	0.043564	0.979373	Gm5976	predicted gene 5976 [Source:MGI Symbol;Acc:MGI:3646538]	chr1	52503233 - 52504228	-	ENSMUST00000180794
10354506	8.62	8.55	0.22	0.08	1.05	0.483394	0.979373	Mfsd6	major facilitator superfamily domain containing 6	chr1	52656304 - 52727318	-	NM_133829; NM_178081; XM_006496374; XM_006496375; ENSMUST00000087701; ENSMUST00000147421; ENSMUST00000147758; ENSMUST00000149887; ENSMUST00000156876; ENSMUST00000188126; AB247936; BC017534; OTTMUST00000083797; OTTMUST00000083798; OTTMUST00000083799; OTTMUST00000083800; OTTMUST00000083801; OTTMUST00000121632
10354521	6.72	6.81	0.07	0.14	-1.07	0.22367	0.979373	Inpp1	inositol polyphosphate-1-phosphatase	chr1	52789413 - 52817575	-	NM_008384; XM_011238441; XM_011238442; ENSMUST00000027271; ENSMUST00000159607; ENSMUST00000159725; ENSMUST00000162351; ENSMUST00000162576; ENSMUST00000177279; BC025072; OTTMUST00000065807; OTTMUST00000065808; OTTMUST00000065809; OTTMUST00000065810; OTTMUST00000065811; OTTMUST00000111209; U27295
10354529	6	6.1	0.06	0.07	-1.07	0.333757	0.979373	1700019D03Rik	RIKEN cDNA 1700019D03 gene	chr1	52924888 - 52963260	-	NM_144953; XM_006496198; XM_006496199; XM_006496200; XM_006496201; XM_011238566; ENSMUST00000050567; ENSMUST00000114492; ENSMUST00000114493; ENSMUST00000186266; ENSMUST00000190726; ENSMUST00000190831; ENSMUST00000191441; BC048645
10354534	2.28	2.38	0.27	0.28	-1.07	0.610321	0.979373	1700019A02Rik	RIKEN cDNA 1700019A02 gene	chr1	53158577 - 53187617	-	NM_027070; XM_006496253; XM_006496254; XM_006496255; XM_011238589; XR_373261; XR_865288; ENSMUST00000072235; ENSMUST00000190748
10354542	5.13	5.12	0.09	0.11	1.01	0.747539	0.986756	Pms1	postmeiotic segregation increased 1 (S. cerevisiae)	chr1	53189187 - 53296996	-	NM_153556; XM_006495938; XM_006495939; XM_006495941; XM_006495942; XM_006495943; XM_006495944; XM_011238497; ENSMUST00000027267; ENSMUST00000126412; ENSMUST00000126590; ENSMUST00000128337; ENSMUST00000133358; ENSMUST00000135246; ENSMUST00000142922; ENSMUST00000188890; BC028939; OTTMUST00000051984; OTTMUST00000052021; OTTMUST00000052022; OTTMUST00000052023; OTTMUST00000052024; OTTMUST00000052025; …
10354555	7.76	7.78	0.12	0.08	-1.01	0.491536	0.979373	Asnsd1	asparagine synthetase domain containing 1	chr1	53344638 - 53352699	-	NM_001290984; NM_133728; ENSMUST00000027264; ENSMUST00000123519; ENSMUST00000136468; ENSMUST00000147021; ENSMUST00000154402; BC013617; OTTMUST00000051332; OTTMUST00000051333; OTTMUST00000051334; OTTMUST00000051335; OTTMUST00000051336
10354563	3.85	3.99	0.15	0.18	-1.1	0.287546	0.979373	Dnah7a	dynein, axonemal, heavy chain 7A	chr1	53397009 - 53447359	-	NM_001252070; XM_006496179; XM_006496180; XM_006496181; ENSMUST00000094964; OTTMUST00000121596
10354576	4.35	4.52	0.28	0.22	-1.12	0.410662	0.979373	Dnah7a	dynein, axonemal, heavy chain 7A	chr1	53547179 - 53565697	-	NM_001252070; XM_006496179; XM_006496180; XM_006496181; XM_006496182; XM_006496184; ENSMUST00000094964; OTTMUST00000121596
10354581	2.6	2.86	0.32	0.3	-1.19	0.073914	0.979373	Dnah7a	dynein, axonemal, heavy chain 7A	chr1	53567035 - 53702080	-	NM_001252070; XM_006496179; XM_006496180; XM_006496181; XM_006496182; XM_006496184; ENSMUST00000094964; OTTMUST00000121596
10354588	5.7	5.64	0.04	0.12	1.05	0.235412	0.979373	Stk17b	serine/threonine kinase 17b (apoptosis-inducing)	chr1	53755512 - 53785170	-	NM_133810; XM_006496359; ENSMUST00000027263; ENSMUST00000185920; ENSMUST00000187066; AY092028; BC006579; OTTMUST00000050819; OTTMUST00000121598; OTTMUST00000121599
10354598	7.3	7.47	0.21	0.1	-1.13	0.474695	0.979373	Hecw2	HECT, C2 and WW domain containing E3 ubiquitin protein ligase 2	chr1	53813222 - 54195034	-	NM_001001883; NM_172655; XM_006496066; XM_006496067; XM_006496068; XM_006496069; XM_011238537; ENSMUST00000087659; ENSMUST00000097741; ENSMUST00000120904; ENSMUST00000146850; ENSMUST00000150677; ENSMUST00000152870; AB182244; BC107219; BC134353; OTTMUST00000072479; OTTMUST00000072480; OTTMUST00000072493; OTTMUST00000072494
10354630	6.55	6.6	0.26	0.03	-1.03	0.290971	0.979373	Gtf3c3	general transcription factor IIIC, polypeptide 3	chr1	54397581 - 54438971	-	NM_001033194; ENSMUST00000041638; ENSMUST00000189906; ENSMUST00000190419; BC141157; OTTMUST00000121670; OTTMUST00000121671; OTTMUST00000121672
10354644	2.97	3.06	0.13	0.15	-1.07	0.900941	0.994873	Gm34066	predicted gene, 34066	chr1	54444794 - 54446209	-	XM_011238632; XM_011238633; XM_011251736; XM_011251737
10354647	4.1	4.09	0.45	0.11	1	0.335539	0.979373	Pgap1	post-GPI attachment to proteins 1	chr1	54475700 - 54475897	-	NM_001163314; ENSMUST00000097739; OTTMUST00000121692
10354649	8.48	8.66	0.14	0.08	-1.13	0.170917	0.979373	Pgap1	post-GPI attachment to proteins 1	chr1	54480706 - 54557684	-	NM_001163314; ENSMUST00000097739; ENSMUST00000185817; ENSMUST00000187949; ENSMUST00000189506; OTTMUST00000121692; OTTMUST00000121693; OTTMUST00000121694; OTTMUST00000121695
10354677	5.69	5.45	0.12	0.17	1.18	0.226372	0.979373	Ankrd44	ankyrin repeat domain 44	chr1	54653739 - 54926166	-	NM_001081433; XM_006496070; XM_006496071; XM_006496073; XM_006496074; XM_011238538; ENSMUST00000044359; ENSMUST00000177679; ENSMUST00000177704; ENSMUST00000177919; ENSMUST00000178156; ENSMUST00000178226; ENSMUST00000178685; ENSMUST00000178905; ENSMUST00000178935; ENSMUST00000179030; ENSMUST00000179242; ENSMUST00000179398; ENSMUST00000180189; ENSMUST00000180327; BC157918; BC157951; BC172102; OTTMU…
10354704	9.3	9.41	0.04	0.07	-1.08	0.37501	0.979373	Sf3b1	splicing factor 3b, subunit 1	chr1	54985169 - 55027479	-	NM_031179; XM_006496344; XR_373271; ENSMUST00000027127; ENSMUST00000185429; ENSMUST00000187500; ENSMUST00000188419; ENSMUST00000188859; ENSMUST00000189051; ENSMUST00000190175; ENSMUST00000191303; AB037890; BC058563; OTTMUST00000121704; OTTMUST00000121705; OTTMUST00000121706; OTTMUST00000121707; OTTMUST00000121708; OTTMUST00000121709; OTTMUST00000121710; OTTMUST00000121711
10354730	4.24	4.14	0.05	0.05	1.07	0.045396	0.979373			chr1	55052722 - 55052934	-
10354732	8.38	8.32	0.15	0.04	1.05	0.488586	0.979373	Hspd1	heat shock protein 1 (chaperonin)	chr1	55077835 - 55087845	-	NM_010477; XM_006495706; ENSMUST00000027123; ENSMUST00000127861; ENSMUST00000144077; BC016400; BC018545; BC106112; OTTMUST00000051674; OTTMUST00000051675; OTTMUST00000051676
10354737	2.1	2.36	0.18	0.29	-1.2	0.184727	0.979373	Gm5147	predicted gene 5147 [Source:MGI Symbol;Acc:MGI:3646018]	chr1	55120074 - 55120776	-	ENSMUST00000185999
10354739	7.27	7.52	0.18	0.15	-1.19	0.300998	0.979373	Gm6822	predicted pseudogene 6822 [Source:MGI Symbol;Acc:MGI:3644721]	chr1	55160740 - 55161051	-	ENSMUST00000161440
10354741	6.98	6.83	0.04	0.02	1.11	0.008316	0.824329	Rftn2	raftlin family member 2	chr1	55170159 - 55226782	-	NM_028713; XM_006496308; XM_006496309; XM_011238610; XM_011238611; XM_011238612; ENSMUST00000027121; ENSMUST00000114428; ENSMUST00000132055; ENSMUST00000133294; ENSMUST00000141107; BC026871; BC038341; OTTMUST00000051756; OTTMUST00000051757; OTTMUST00000051758; OTTMUST00000051759; OTTMUST00000051760
10354753	2.04	2.15	0.14	0.11	-1.08	0.38653	0.979373	Boll	bol, boule-like (Drosophila)	chr1	55270642 - 55363469	-	NM_001113367; NM_029267; XM_006496310; XM_006496311; XM_011238613; XM_011238614; XR_373267; ENSMUST00000087585; ENSMUST00000114423; ENSMUST00000159398; ENSMUST00000159564; ENSMUST00000161810; ENSMUST00000173983; ENSMUST00000174065; AF272859; OTTMUST00000074608; OTTMUST00000074609; OTTMUST00000074610; OTTMUST00000074813; OTTMUST00000077676; OTTMUST00000095998; OTTMUST00000096025
10354765	1.64	1.6	0	0.15	1.03	0.915894	0.995003	Gm29138	predicted gene 29138 [Source:MGI Symbol;Acc:MGI:5579844]	chr1	55370013 - 55396837	-	ENSMUST00000191444
10354768	8.35	8.37	0.04	0.07	-1.01	0.566829	0.979373	Gm6644; Akr1b3	Akr1b3 pseudogene; aldo-keto reductase family 1, member B3 (aldose reductase)	chr1	55443695 - 55445046	-	NR_037965; BC004725; BC085310; D32250; L39795; U29152
10354773	2.7	2.66	0.15	0.1	1.03	0.698752	0.983306	Hsfy2	heat shock transcription factor, Y-linked 2	chr1	56636044 - 56637451	-	NM_027661; ENSMUST00000062085; BC049724; OTTMUST00000121820
10354777	8.09	8.22	0.32	0.17	-1.1	0.64743	0.979626	Satb2	special AT-rich sequence binding protein 2	chr1	56796267 - 56971334	-	NM_139146; XM_006495827; XM_006495828; XM_011238467; XM_011238468; ENSMUST00000042857; ENSMUST00000114415; ENSMUST00000176759; ENSMUST00000177282; ENSMUST00000177424; AF319623; AK129270; BC138625; BC138626; OTTMUST00000055482; OTTMUST00000055483; OTTMUST00000104375; OTTMUST00000104376; OTTMUST00000104377
10354788	2.28	2.29	0.19	0.04	-1	0.384264	0.979373	Gm5254	predicted gene 5254 [Source:MGI Symbol;Acc:MGI:3645015]	chr1	57291425 - 57292344	-	ENSMUST00000188353
10354792	5.22	5.16	0.09	0.18	1.04	0.713313	0.983831	Tyw5	tRNA-yW synthesizing protein 5	chr1	57388244 - 57406685	-	NM_001037742; NM_001302962; NM_001302963; NM_001302964; XM_011238586; XM_011238587; ENSMUST00000079998; ENSMUST00000097732; ENSMUST00000160118; ENSMUST00000160837; ENSMUST00000161092; ENSMUST00000161727; ENSMUST00000161780; ENSMUST00000162663; ENSMUST00000162686; ENSMUST00000163039; BC132289; OTTMUST00000073855; OTTMUST00000073912; OTTMUST00000073913; OTTMUST00000073914; OTTMUST00000073916; OTTMU…
10354803	4.36	4.17	0.12	0.05	1.13	0.070876	0.979373	Gm8581	predicted gene 8581 [Source:MGI Symbol;Acc:MGI:3647054]	chr1	57518523 - 57519412	-	ENSMUST00000188636
10354807	4.84	5.03	0.07	0.12	-1.14	0.368474	0.979373	Kctd18	potassium channel tetramerisation domain containing 18	chr1	57955253 - 57970052	-	NM_001159864; NM_001159865; NR_027630; XM_006496135; XM_006496136; ENSMUST00000068000; ENSMUST00000114410; ENSMUST00000159826; ENSMUST00000160130; ENSMUST00000160614; ENSMUST00000161608; ENSMUST00000162410; ENSMUST00000163006; ENSMUST00000163061; ENSMUST00000164963; ENSMUST00000189298; BC075692; OTTMUST00000089405; OTTMUST00000089406; OTTMUST00000089407; OTTMUST00000089408; OTTMUST00000089409; OT…
10354816	7.14	7.02	0.17	0.17	1.09	0.803698	0.990524	Clk1	CDC-like kinase 1	chr1	58412000 - 58424088	-	NM_001042634; NR_027853; NR_027854; ENSMUST00000034868; ENSMUST00000123580; ENSMUST00000129303; ENSMUST00000129577; ENSMUST00000131051; ENSMUST00000135380; ENSMUST00000139787; ENSMUST00000141570; ENSMUST00000147258; ENSMUST00000148330; ENSMUST00000151338; ENSMUST00000156931; ENSMUST00000186552; BC145905; BC145911; L29221; M38381; OTTMUST00000051743; OTTMUST00000051744; OTTMUST00000051745; OTTMUST…
10354832	6.64	6.6	0.1	0.1	1.03	0.59872	0.979373	Ppil3	peptidylprolyl isomerase (cyclophilin)-like 3	chr1	58430994 - 58445486	-	NM_001285826; NM_001285827; NM_027351; NM_027374; XM_011238590; XM_011238591; XM_011238592; XM_011238593; XM_011238594; XM_011238595; XM_011238596; ENSMUST00000081677; ENSMUST00000114345; ENSMUST00000114348; ENSMUST00000117069; ENSMUST00000124550; ENSMUST00000185990; ENSMUST00000186242; ENSMUST00000188896; ENSMUST00000190048; AF315803; BC060993; BC061645; OTTMUST00000052203; OTTMUST00000052204; O…
10354845	6.99	7.08	0.08	0.09	-1.06	0.574812	0.979373	Orc2	origin recognition complex, subunit 2	chr1	58462771 - 58504927	-	NM_001025378; NM_001271526; NM_008765; XM_011238453; ENSMUST00000027198; ENSMUST00000114325; ENSMUST00000151723; ENSMUST00000190695; ENSMUST00000191206; AB190256; BC015257; OTTMUST00000052154; OTTMUST00000052155; OTTMUST00000052156; OTTMUST00000122071; OTTMUST00000122072; U27457
10354868	9.24	9.27	0.22	0.1	-1.02	0.507428	0.979373	Fam126b	family with sequence similarity 126, member B	chr1	58526839 - 58586270	-	NM_001310598; NM_001310599; NM_172513; XM_006495831; XM_006495832; XM_006495833; XM_006495835; XM_011238469; ENSMUST00000038372; ENSMUST00000097724; ENSMUST00000159185; ENSMUST00000159980; ENSMUST00000160546; ENSMUST00000161000; ENSMUST00000161600; ENSMUST00000187717; BC068302; OTTMUST00000065877; OTTMUST00000065878; OTTMUST00000065879; OTTMUST00000065880; OTTMUST00000065881; OTTMUST00000065882; …
10354881	2.02	2.07	0.37	0.3	-1.04	0.660233	0.980544	Gm29389	predicted gene 29389 [Source:MGI Symbol;Acc:MGI:5580095]	chr1	58625214 - 58625523	-	ENSMUST00000191562
10354883	2.07	2.18	0.17	0.13	-1.07	0.597527	0.979373	Als2cr12	amyotrophic lateral sclerosis 2 (juvenile) chromosome region, candidate 12 (human)	chr1	58658121 - 58695957	-	NM_175370; XM_006495613; XM_006495615; XM_006495617; XM_006495618; XM_011238418; XR_865219; ENSMUST00000055313; ENSMUST00000185953; ENSMUST00000188772; ENSMUST00000188839; ENSMUST00000191252; ENSMUST00000191565; OTTMUST00000122080; OTTMUST00000122081; OTTMUST00000122082; OTTMUST00000122083; OTTMUST00000122084; OTTMUST00000122085
10354897	9.55	9.58	0	0.03	-1.02	0.258669	0.979373	Trak2	trafficking protein, kinesin binding 2	chr1	58900450 - 58973430	-	NM_172406; XM_006496280; XM_006496281; XM_006496282; XM_011238600; ENSMUST00000027186; ENSMUST00000172685; ENSMUST00000173590; ENSMUST00000173719; ENSMUST00000174120; ENSMUST00000174359; BC060681; OTTMUST00000097369; OTTMUST00000097370; OTTMUST00000097371; OTTMUST00000097372; OTTMUST00000097373; OTTMUST00000097376
10354916	3.06	3.04	0.07	0.06	1.01	0.254499	0.979373	Gm33589	predicted gene, 33589	chr1	58997315 - 59003539	-	XM_006496390; XM_006543608; XM_011238634; XM_011238635; XM_011238636; XM_011251738; XM_011251739; XM_011251740; XM_011251741
10354919	1.9	1.87	0.08	0.1	1.02	0.696604	0.982925	Gm33589	predicted gene, 33589	chr1	59010069 - 59010143	-	XM_006496390; XM_006543608; XM_011238634; XM_011238635; XM_011238636; XM_011238637; XM_011251738; XM_011251739; XM_011251740; XM_011251741; XM_011251742
10354921	1.79	1.77	0.2	0.15	1.01	0.828555	0.991247	Als2cr11	amyotrophic lateral sclerosis 2 (juvenile) chromosome region, candidate 11 (human)	chr1	59050506 - 59094900	-	NM_175200; XM_011238605; ENSMUST00000097080; ENSMUST00000149784; BC118929; OTTMUST00000055877; OTTMUST00000055878
10354938	5.96	6.24	0.25	0.1	-1.22	0.434631	0.979373	Tmem237	transmembrane protein 237	chr1	59100590 - 59120359	-	NM_001033449; NM_001037812; XM_006496096; XM_006496097; ENSMUST00000087475; ENSMUST00000094917; ENSMUST00000185951; ENSMUST00000186395; ENSMUST00000186794; ENSMUST00000186820; ENSMUST00000190014; BC147243; BC147244; OTTMUST00000122100; OTTMUST00000122101; OTTMUST00000122102; OTTMUST00000122103; OTTMUST00000122104; OTTMUST00000122105; OTTMUST00000122106
10354955	2.77	2.75	0.05	0.1	1.01	0.792875	0.990218	Als2; Mpp4	amyotrophic lateral sclerosis 2 (juvenile); membrane protein, palmitoylated 4 (MAGUK p55 subfamily member 4)	chr1	59120935 - 59163389	-	NM_001159948; NM_001164682; NM_028717; NM_145143; ENSMUST00000027178; ENSMUST00000066374; ENSMUST00000078874; ENSMUST00000114275; ENSMUST00000186477; ENSMUST00000186790; ENSMUST00000187825; ENSMUST00000188494; ENSMUST00000189743; ENSMUST00000189884; ENSMUST00000191200; AB053307; AB059357; AB059358; BC046828; BC058776; BC061694; BC116723; OTTMUST00000051627; OTTMUST00000122108; OTTMUST00000122109;…
10354979	7.52	7.5	0.09	0.07	1.01	0.865406	0.992032	Als2; Mpp4	amyotrophic lateral sclerosis 2 (juvenile); membrane protein, palmitoylated 4 (MAGUK p55 subfamily member 4)	chr1	59162930 - 59237219	-	NM_001159948; NM_001164682; NM_028717; NM_146109; ENSMUST00000027178; ENSMUST00000114275; ENSMUST00000159166; ENSMUST00000160945; ENSMUST00000163058; ENSMUST00000188469; AB053307; BC031479; BC046828; OTTMUST00000051627; OTTMUST00000051628; OTTMUST00000051629; OTTMUST00000088324; OTTMUST00000122110; OTTMUST00000122119
10355017	7.97	8.09	0.2	0.12	-1.09	0.286304	0.979373	Sumo1	small ubiquitin-like modifier 1	chr1	59639437 - 59670809	-	NM_009460; ENSMUST00000091374; ENSMUST00000123857; ENSMUST00000185265; ENSMUST00000191158; AF033353; BC082566; BC083158; OTTMUST00000052620; OTTMUST00000052621; OTTMUST00000122141; OTTMUST00000122173
10355024	6.89	6.88	0.11	0.07	1	0.266757	0.979373	Ica1l	islet cell autoantigen 1-like	chr1	59989068 - 60043087	-	NM_001316694; NM_001316695; NM_027407; XM_006496265; XM_006496267; XM_006496268; XM_006496269; XM_006496270; XM_006496271; XM_006496272; XM_011238597; ENSMUST00000027172; ENSMUST00000186970; ENSMUST00000189776; ENSMUST00000191251; BC079669; OTTMUST00000122199; OTTMUST00000122200; OTTMUST00000122201; OTTMUST00000122203; ENSMUST00000187364; OTTMUST00000122202
10355037	5.94	5.89	0.32	0.06	1.04	0.894743	0.994611	Wdr12	WD repeat domain 12	chr1	60076868 - 60098175	-	NM_001199060; NM_001199061; NM_021312; XM_011238563; ENSMUST00000027173; ENSMUST00000117438; ENSMUST00000122038; ENSMUST00000141417; ENSMUST00000143342; ENSMUST00000147413; AF239765; AY059431; BC004748; BC052386; BC096651; OTTMUST00000051272; OTTMUST00000051273; OTTMUST00000051274; OTTMUST00000051275; OTTMUST00000051276; OTTMUST00000051278; ENSMUST00000133767; OTTMUST00000051277
10355050	8.13	8.14	0.03	0.12	-1	0.507989	0.979373	Raph1	Ras association (RalGDS/AF-6) and pleckstrin homology domains 1	chr1	60488300 - 60566769	-	NM_001045513; XM_006496322; XM_006496323; XM_006496324; XM_006496325; XM_006496326; XM_006496327; XR_373268; ENSMUST00000027168; ENSMUST00000090293; ENSMUST00000127573; ENSMUST00000140485; ENSMUST00000142258; ENSMUST00000182085; ENSMUST00000188511; ENSMUST00000189383; OTTMUST00000004432; OTTMUST00000004475; OTTMUST00000004476; OTTMUST00000004477; OTTMUST00000113093; OTTMUST00000122384; OTTMUST000…
10355069	7.93	7.86	0.02	0.05	1.05	0.154334	0.979373	Ino80d	INO80 complex subunit D	chr1	63057983 - 63114310	-	NM_001081436; NM_001114609; XM_006495946; XM_006495947; XM_006495948; XM_011238498; ENSMUST00000097718; ENSMUST00000133236; ENSMUST00000137511; ENSMUST00000153992; ENSMUST00000165066; ENSMUST00000172416; ENSMUST00000188100; BC150989; OTTMUST00000005042; OTTMUST00000005043; OTTMUST00000005044; OTTMUST00000005045; OTTMUST00000122576
10355084	8.52	8.52	0.16	0.07	-1	0.587926	0.979373	Ndufs1	NADH dehydrogenase (ubiquinone) Fe-S protein 1	chr1	63143099 - 63176709	-	NM_001160038; NM_001160039; NM_001160040; NM_145518; XM_006495952; ENSMUST00000027111; ENSMUST00000140612; ENSMUST00000168099; ENSMUST00000185412; ENSMUST00000185732; ENSMUST00000185827; ENSMUST00000185847; ENSMUST00000186569; ENSMUST00000187756; ENSMUST00000187835; ENSMUST00000188370; ENSMUST00000189664; ENSMUST00000190095; BC006660; BC015300; OTTMUST00000005068; OTTMUST00000005069; OTTMUST00000…
10355105	3.21	3.43	0.16	0.21	-1.17	0.293037	0.979373			chr1	63178511 - 63179344	-
10355109	4.01	3.77	0.04	0.12	1.18	0.017179	0.979373	Gpr1	G protein-coupled receptor 1	chr1	63182691 - 63214209	-	NM_146250; XM_006495980; XM_006495981; XM_011238518; XM_011238519; ENSMUST00000050536; ENSMUST00000187533; BC032934; OTTMUST00000005067; OTTMUST00000122593
10355113	2.33	2.22	0.22	0.19	1.08	0.894755	0.994611	Gm23448	predicted gene, 23448 [Source:MGI Symbol;Acc:MGI:5453225]	chr1	63300280 - 63300383	-	ENSMUST00000083151
10355115	10.26	10.25	0.05	0.05	1.01	0.416677	0.979373	Gm11605	predicted gene 11605 [Source:MGI Symbol;Acc:MGI:3651339]	chr1	63364717 - 63365161	-	ENSMUST00000120413
10355117	3.21	3.11	0.15	0.15	1.07	0.72202	0.984605	Dytn	dystrotelin	chr1	63664246 - 63674900	-	NM_001081658; ENSMUST00000090313; ENSMUST00000126954; DQ443727; OTTMUST00000018790; OTTMUST00000081080
10355121	2.41	3	0.14	0.37	-1.51	0.114456	0.979373	Mdh1b	malate dehydrogenase 1B, NAD (soluble)	chr1	63698827 - 63730318	-	NM_029696; XM_011238617; ENSMUST00000114094; BC050786; OTTMUST00000018792
10355134	2.77	2.88	0.54	0.18	-1.08	0.894918	0.994611	4933402D24Rik	RIKEN cDNA 4933402D24 gene	chr1	63754907 - 63769267	-	NM_001256158; ENSMUST00000027102
10355138	3.02	2.86	0.1	0.09	1.11	0.138485	0.979373	Gm13751	predicted gene 13751 [Source:MGI Symbol;Acc:MGI:3650600]	chr1	63844824 - 63845506	-	ENSMUST00000120280
10355141	8.64	8.59	0.08	0.12	1.03	0.259619	0.979373	Klf7	Kruppel-like factor 7 (ubiquitous)	chr1	64035661 - 64121418	-	NM_033563; XM_006496350; XM_006496351; XM_006496352; XM_006496353; XM_006496354; ENSMUST00000055001; ENSMUST00000114086; ENSMUST00000135075; AF338369; BC004700; BC019604; BC040794; OTTMUST00000033149; OTTMUST00000033150; OTTMUST00000033151; AF327568
10355147	5.04	5.05	0.08	0.06	-1.01	0.51426	0.979373	Mettl21a	methyltransferase like 21A	chr1	64606478 - 64617168	-	NM_025964; XM_006496203; XM_006496204; ENSMUST00000053469; ENSMUST00000114079; ENSMUST00000161264; ENSMUST00000162806; BC026952; OTTMUST00000065884; OTTMUST00000065885; OTTMUST00000065886; OTTMUST00000065887
10355152	4.09	3.82	0.16	0.13	1.21	0.249355	0.979373	Fzd5	frizzled homolog 5 (Drosophila)	chr1	64730558 - 64737750	-	NM_001042659; NM_022721; ENSMUST00000063982; ENSMUST00000116133; AB052910; AF272146; BC117723; OTTMUST00000122780; OTTMUST00000122781
10355162	6.44	6.65	0.13	0.1	-1.15	0.401527	0.979373	Plekhm3	pleckstrin homology domain containing, family M, member 3	chr1	64785983 - 64956824	-	NM_001039493; XM_006495982; XM_006495983; ENSMUST00000097713; ENSMUST00000123225; ENSMUST00000139649; ENSMUST00000140857; ENSMUST00000187188; BC063098; OTTMUST00000052216; OTTMUST00000052217; OTTMUST00000052218; OTTMUST00000052219; OTTMUST00000122783
10355173	10.5	10.48	0.05	0.11	1.01	0.853256	0.992032	Rpl10a; Rpl10a-ps1	ribosomal protein L10A; ribosomal protein L10A, pseudogene 1	chr1	64993876 - 64994619	-	BC083346; OTTMUST00000052439; U12403
10355176	1.97	1.9	0.19	0.11	1.06	0.996685	0.99956	Akr1cl	aldo-keto reductase family 1, member C-like	chr1	65012689 - 65032748	-	NM_001310617; NM_027582; ENSMUST00000069142; ENSMUST00000159566; ENSMUST00000159896; ENSMUST00000160283; ENSMUST00000161313; ENSMUST00000162800; BC051128; OTTMUST00000075187; OTTMUST00000075188; OTTMUST00000075189; OTTMUST00000075190; OTTMUST00000075191; OTTMUST00000077504
10355188	2.52	2.71	0.09	0.1	-1.14	0.063144	0.979373	Cryge	crystallin, gamma E	chr1	65048557 - 65051138	-	NM_007777; XM_006495661; ENSMUST00000087359; ENSMUST00000161960; BC057012; BC078417; BC132506; BC132508; OTTMUST00000051206; OTTMUST00000051207; K02584
10355191	1.81	2.08	0.2	0.1	-1.2	0.134018	0.979373	Crygd	crystallin, gamma D	chr1	65061838 - 65063421	-	NM_007776; ENSMUST00000045028; BC057013; BC132116; BC132118; K02583; OTTMUST00000083888
10355193	2.74	2.46	0.16	0.07	1.21	0.124625	0.979373	Crygc	crystallin, gamma C	chr1	65071293 - 65073511	-	NM_001082573; NM_007775; ENSMUST00000027089; ENSMUST00000114064; BC056454; EF426301; EF426302; OTTMUST00000051647; OTTMUST00000122785
10355197	1.87	1.71	0.14	0.12	1.12	0.153542	0.979373			chr1	65075492 - 65075611	-
10355199	3.45	3.27	0.12	0.18	1.13	0.228858	0.979373	Crygb	crystallin, gamma B	chr1	65080227 - 65082267	-	NM_144761; ENSMUST00000027090; BC056455; EF426303; OTTMUST00000122786
10355202	3.22	3.03	0.06	0.3	1.14	0.354997	0.979373	Cryga	crystallin, gamma A	chr1	65100389 - 65103363	-	NM_007774; ENSMUST00000061497; ENSMUST00000154012; BC056430; OTTMUST00000052487; OTTMUST00000052488
10355205	7.41	7.47	0.08	0.07	-1.04	0.374607	0.979373	D630023F18Rik	RIKEN cDNA D630023F18 gene	chr1	65105742 - 65123193	-	NM_001285881; NM_001285882; NM_175293; XM_011238623; XM_011238624; XM_011238625; ENSMUST00000050047; ENSMUST00000148020; ENSMUST00000153330; BC137870
10355214	8.77	8.72	0.1	0.09	1.03	0.900949	0.994873	Idh1	isocitrate dehydrogenase 1 (NADP+), soluble	chr1	65158628 - 65179114	-	NM_001111320; NM_010497; ENSMUST00000097709; ENSMUST00000149310; ENSMUST00000169032; ENSMUST00000186222; ENSMUST00000188109; ENSMUST00000188876; AF020039; BC088986; OTTMUST00000052006; OTTMUST00000052007; OTTMUST00000122892; OTTMUST00000122893; OTTMUST00000122894
10355225	2.13	2.14	0.18	0.11	-1.01	0.931535	0.995351	Gm10558	predicted gene 10558 [Source:MGI Symbol;Acc:MGI:3642906]	chr1	66322530 - 66322706	-	ENSMUST00000147494
10355227	5.71	5.82	0.11	0.2	-1.09	0.422214	0.979373	Kansl1l	KAT8 regulatory NSL complex subunit 1-like	chr1	66719248 - 66817546	-	NM_001122738; NM_177645; XM_006496241; XM_006496246; XM_006496249; XM_006536922; XM_006536924; XM_006536926; XM_006536927; XM_011238570; XM_011238571; XM_011238572; XM_011238573; XM_011238574; XM_011238575; XM_011238576; XM_011238577; XM_011238578; XM_011238579; XM_011238580; XM_011238581; XM_011238582; XM_011238583; XM_011238584; XM_011238585; XM_011251214; XM_011251215; XM_011251216; ENSMUST000…
10355246	6.68	6.84	0.24	0.04	-1.11	0.304807	0.979373	Acadl	acyl-Coenzyme A dehydrogenase, long-chain	chr1	66830853 - 66863267	-	NM_007381; ENSMUST00000027153; ENSMUST00000139208; BC027412; OTTMUST00000064849; OTTMUST00000064850; U21489
10355259	3.13	3.21	0.29	0.1	-1.06	0.457087	0.979373	Myl1	myosin, light polypeptide 1	chr1	66924298 - 66945032	-	NM_001113387; NM_021285; XM_006495763; XM_006536913; XM_011238451; ENSMUST00000027151; ENSMUST00000119429; ENSMUST00000120415; ENSMUST00000150542; ENSMUST00000151328; ENSMUST00000160100; OTTMUST00000064902; OTTMUST00000064973; OTTMUST00000064974; OTTMUST00000065668; OTTMUST00000086535; OTTMUST00000086536; XM_006536914; BC059087
10355264	4.13	3.52	0.74	0.21	1.53	0.868124	0.992118	Rpl31-ps14	ribosomal protein L31, pseudogene 14	chr1	66948563 - 66948940	-	OTTMUST00000065666
10355266	9.35	9.38	0.15	0.02	-1.02	0.239338	0.979373	Lancl1	LanC (bacterial lantibiotic synthetase component C)-like 1	chr1	67000517 - 67038865	-	NM_001190984; NM_001190985; NM_021295; XM_006536908; XM_011238435; XM_011251208; ENSMUST00000027149; ENSMUST00000113979; ENSMUST00000119559; ENSMUST00000133508; ENSMUST00000149996; ENSMUST00000189210; BC058560; OTTMUST00000051236; OTTMUST00000051237; OTTMUST00000065662; OTTMUST00000065663; OTTMUST00000065664; OTTMUST00000121943
10355278	8.94	8.94	0.06	0.05	-1	0.253993	0.979373	Erbb4	v-erb-a erythroblastic leukemia viral oncogene homolog 4 (avian)	chr1	68040041 - 69107756	-	NM_010154; XM_006495692; XM_006495693; XM_006495694; XM_006495695; XM_011251207; ENSMUST00000119142; ENSMUST00000121473; ENSMUST00000126682; ENSMUST00000131148; ENSMUST00000153432; OTTMUST00000061851; OTTMUST00000061852; OTTMUST00000061853; OTTMUST00000061854; OTTMUST00000061855
10355310	4.13	4.12	0.28	0.13	1.01	0.459832	0.979373	Gm8840	predicted gene 8840 [Source:MGI Symbol;Acc:MGI:3647579]	chr1	69130971 - 69131299	-	ENSMUST00000122454
10355312	5.87	5.86	0.05	0.05	1	0.43721	0.979373	Ikzf2	IKAROS family zinc finger 2	chr1	69537390 - 69687140	-	NM_011770; XM_006495959; XM_006495960; XM_006495961; XM_006495962; XM_006495963; XM_006495964; XM_006495965; XM_006495966; XM_006495967; XM_006495968; XM_011238504; XM_011238505; XM_011238506; XM_011238507; XM_011238508; XM_011238509; ENSMUST00000027146; ENSMUST00000187184; ENSMUST00000187870; ENSMUST00000188110; ENSMUST00000188919; ENSMUST00000190016; ENSMUST00000190771; ENSMUST00000190855; ENSM…
10355325	3.66	3.84	0.22	0.16	-1.14	0.835511	0.991247	Bard1	BRCA1 associated RING domain 1	chr1	71027720 - 71028037	-	NM_007525; XM_006495631; ENSMUST00000027393; OTTMUST00000076570; BC048353
10355327	3.67	3.56	0.31	0.16	1.07	0.870935	0.992533	Bard1	BRCA1 associated RING domain 1	chr1	71028308 - 71028658	-	NM_007525; XM_006495631; ENSMUST00000027393; BC048353; OTTMUST00000076570
10355329	3.01	3.05	0.13	0.02	-1.03	0.759829	0.987094	Bard1	BRCA1 associated RING domain 1	chr1	71030365 - 71102918	-	NM_007525; XM_006495631; XM_006495632; ENSMUST00000027393; AF057157; BC128370; BC128371; OTTMUST00000076570
10355341	3.11	2.66	0.46	0.06	1.37	0.583013	0.979373	Gm8870	predicted gene 8870 [Source:MGI Symbol;Acc:MGI:3645634]	chr1	71155283 - 71155955	-	ENSMUST00000188170
10355343	2.72	3.13	0.09	0.19	-1.33	0.028659	0.979373	Abca12	ATP-binding cassette, sub-family A (ABC1), member 12	chr1	71243297 - 71414910	-	NM_175210; ENSMUST00000087268; ENSMUST00000187097; ENSMUST00000188752; ENSMUST00000189102; ENSMUST00000191520; BC158053; BC158063; OTTMUST00000124845; OTTMUST00000124846; OTTMUST00000124847; OTTMUST00000124848; OTTMUST00000124849
10355401	8.31	8.33	0.1	0.05	-1.01	0.33233	0.979373	Gm6947	predicted gene 6947 [Source:MGI Symbol;Acc:MGI:3647350]	chr1	71493734 - 71494197	-	ENSMUST00000186254
10355403	8.34	8.56	0.08	0.12	-1.16	0.258986	0.979373	Fn1	fibronectin 1	chr1	71585523 - 71653172	-	NM_001276408; NM_001276409; NM_001276410; NM_001276411; NM_001276412; NM_001276413; NM_010233; XM_006495697; XM_006495699; XM_006495700; ENSMUST00000055226; ENSMUST00000185408; ENSMUST00000186129; ENSMUST00000186575; ENSMUST00000186613; ENSMUST00000186736; ENSMUST00000186879; ENSMUST00000186940; ENSMUST00000186985; ENSMUST00000187627; ENSMUST00000187938; ENSMUST00000188092; ENSMUST00000188674; EN…
10355452	6.23	6.26	0.15	0.03	-1.02	0.952105	0.997438	Gm5829	predicted gene 5829 [Source:MGI Symbol;Acc:MGI:3644438]	chr1	71709702 - 71710055	-	ENSMUST00000191383
10355454	3.33	3.41	0.21	0.05	-1.05	0.68796	0.982236	Gm5256	predicted gene 5256 [Source:MGI Symbol;Acc:MGI:3644836]	chr1	71714043 - 71714926	-	ENSMUST00000191412
10355456	5.16	5.22	0.03	0.16	-1.04	0.593334	0.979373	Mreg	melanoregulin	chr1	72159233 - 72212307	-	NM_001005423; XM_006496111; XM_011238551; ENSMUST00000048860; AY628210; BC068125; OTTMUST00000125321
10355464	5.65	5.4	0.18	0.18	1.18	0.215315	0.979373	Pecr	peroxisomal trans-2-enoyl-CoA reductase	chr1	72259172 - 72284304	-	NM_023523; XM_006495628; ENSMUST00000027381; ENSMUST00000097698; ENSMUST00000129458; ENSMUST00000134840; AF232011; AF242204; BC013530; OTTMUST00000065967; OTTMUST00000065968; OTTMUST00000065969; OTTMUST00000065970
10355474	7.57	7.58	0.01	0.08	-1.01	0.545164	0.979373	2004-03-01	membrane-associated ring finger (C3HC4) 4	chr1	72427112 - 72536930	-	NM_001045533; XM_006496112; XM_006496113; ENSMUST00000047786; AK122502; BC098191; OTTMUST00000065971
10355479	1.89	1.78	0.17	0.28	1.08	0.919528	0.995086	Ankar	ankyrin and armadillo repeat containing	chr1	72642980 - 72700564	-	NM_176980; XM_006496059; XM_006496060; XM_011238532; XM_011238533; ENSMUST00000053499; BC132415; BC145253
10355500	9.49	9.63	0.07	0.12	-1.11	0.340223	0.979373	Igfbp5	insulin-like growth factor binding protein 5	chr1	72858036 - 72874865	-	NM_010518; ENSMUST00000027377; ENSMUST00000137339; BC054812; BC057447; L12447; OTTMUST00000042008; OTTMUST00000042009
10355511	3.25	3.24	0.18	0.15	1.01	0.651617	0.979626	Tnp1	transition protein 1	chr1	73015074 - 73015899	-	NM_009407; ENSMUST00000027374; BC048494; BC061170; OTTMUST00000123813
10355514	7.43	7.41	0.11	0.12	1.01	0.803889	0.990524	Tns1	tensin 1	chr1	73912912 - 73937317	-	NM_001289895; NM_027884; XM_006495863; XM_006495864; XM_006495865; XM_006495866; XM_006495867; XM_006495868; XM_006495869; XM_006495870; XM_006495871; XM_006495872; XM_006495873; XM_006495874; XM_006495875; XM_006495876; XM_006495877; XM_006495878; XM_006495879; XM_006495880; XM_006495881; XM_006495882; XM_006495883; XM_011238476; XM_011238477; ENSMUST00000169786; ENSMUST00000185264; ENSMUST00000…
10355528	5.88	5.72	0.39	0.23	1.12	0.492211	0.979373	Tns1	tensin 1	chr1	73935898 - 73935936	-	NM_027884; XM_006495863; XM_006495864; XM_006495867; XM_006495871; XM_006495872; XM_006495873; XM_006495874; XM_006495875; XM_006495877; XM_006495878; XM_006495879; XM_006495880; XM_006495881; XM_006495882; XM_006495883; XM_011238476; XM_011238477; ENSMUST00000169786; ENSMUST00000185702; OTTMUST00000122841
10355530	7.05	7.18	0.14	0.16	-1.1	0.381956	0.979373	Tns1	tensin 1	chr1	73940978 - 73941053	-	NM_001289895; NM_027884; XM_006495863; XM_006495864; XM_006495865; XM_006495866; XM_006495867; XM_006495868; XM_006495869; XM_006495870; XM_006495871; XM_006495872; XM_006495873; XM_006495874; XM_006495875; XM_006495877; XM_006495878; XM_006495879; XM_006495880; XM_006495881; XM_006495882; XM_006495883; XM_011238476; XM_011238477; ENSMUST00000169786; ENSMUST00000185331; ENSMUST00000185702; ENSMUS…
10355532	6.44	6.5	0.14	0.09	-1.04	0.68575	0.982066	Tns1	tensin 1	chr1	73941910 - 73942106	-	NM_001289895; NM_027884; XM_006495863; XM_006495864; XM_006495865; XM_006495866; XM_006495867; XM_006495868; XM_006495869; XM_006495870; XM_006495871; XM_006495872; XM_006495873; XM_006495874; XM_006495875; XM_006495877; XM_006495878; XM_006495879; XM_006495880; XM_006495881; XM_006495882; XM_006495883; XM_011238476; XM_011238477; ENSMUST00000169786; ENSMUST00000185331; ENSMUST00000185702; ENSMUS…
10355534	7.14	7.1	0.06	0.13	1.03	0.95292	0.997438	Tns1	tensin 1	chr1	73952421 - 73953950	-	NM_001289895; NM_027884; XM_006495863; XM_006495864; XM_006495865; XM_006495866; XM_006495867; XM_006495868; XM_006495869; XM_006495870; XM_006495871; XM_006495872; XM_006495873; XM_006495874; XM_006495875; XM_006495876; XM_006495877; XM_006495878; XM_006495879; XM_006495880; XM_006495881; XM_006495882; XM_006495883; XM_006495884; XM_011238476; XM_011238477; ENSMUST00000169786; ENSMUST00000185331…
10355536	7.44	7.36	0.35	0.13	1.06	0.860024	0.992032	Tns1	tensin 1	chr1	73963912 - 73999900	-	NM_001289895; NM_027884; XM_006495863; XM_006495864; XM_006495865; XM_006495866; XM_006495867; XM_006495868; XM_006495869; XM_006495870; XM_006495871; XM_006495872; XM_006495873; XM_006495874; XM_006495875; XM_006495876; XM_006495877; XM_006495878; XM_006495879; XM_006495880; XM_006495881; XM_006495882; XM_006495884; XM_011238476; XM_011238477; ENSMUST00000169786; ENSMUST00000185331; ENSMUST00000…
10355550	3.12	3.24	0.4	0.14	-1.09	0.660519	0.980544	Cxcr1	chemokine (C-X-C motif) receptor 1	chr1	74191785 - 74194631	-	NM_178241; XM_006495956; XM_011238501; XM_011238502; XM_011238503; ENSMUST00000053389; ENSMUST00000190313; AY227797; AY390263; AY749637; OTTMUST00000051104; OTTMUST00000122844
10355554	8.49	8.52	0.09	0.06	-1.02	0.468422	0.979373	Aamp	angio-associated migratory protein	chr1	74279846 - 74284674	-	NM_001190444; NM_146110; XM_006495957; XM_006495958; ENSMUST00000006462; ENSMUST00000178235; ENSMUST00000186833; ENSMUST00000187046; ENSMUST00000190008; ENSMUST00000191258; BC031795; OTTMUST00000122847; OTTMUST00000122848; OTTMUST00000122849; OTTMUST00000122850; OTTMUST00000122851; OTTMUST00000122852
10355567	9.04	9.03	0.07	0.13	1.01	0.659787	0.980544	Tmbim1	transmembrane BAX inhibitor motif containing 1	chr1	74288249 - 74304160	-	NM_027154; XM_006496259; XM_006496260; ENSMUST00000016309; ENSMUST00000113796; ENSMUST00000128505; ENSMUST00000130763; ENSMUST00000135384; ENSMUST00000141560; ENSMUST00000152603; ENSMUST00000154859; AB097685; AK220296; BC004752; OTTMUST00000051568; OTTMUST00000051569; OTTMUST00000051570; OTTMUST00000051571; OTTMUST00000051572; OTTMUST00000051573; OTTMUST00000051574; OTTMUST00000051575
10355582	6.27	6.3	0.06	0.05	-1.02	0.286656	0.979373	Usp37	ubiquitin specific peptidase 37	chr1	74439112 - 74544286	-	NM_001310662; NM_176972; XM_006496054; XM_006496057; XR_373256; ENSMUST00000044260; ENSMUST00000186282; ENSMUST00000187590; ENSMUST00000188012; ENSMUST00000189257; ENSMUST00000190592; ENSMUST00000191058; BC114208; BC139091; OTTMUST00000123281; OTTMUST00000123282; OTTMUST00000123283; OTTMUST00000123284; OTTMUST00000123285; OTTMUST00000123350; OTTMUST00000123351
10355611	7.88	7.83	0.11	0.09	1.04	0.246275	0.979373	Zfp142	zinc finger protein 142	chr1	74565128 - 74588028	-	NM_001310668; NM_029888; XM_006496318; XM_006496319; XM_006496320; XM_006496321; XM_011238619; ENSMUST00000027315; ENSMUST00000066986; ENSMUST00000113737; ENSMUST00000127921; ENSMUST00000130112; ENSMUST00000136865; ENSMUST00000147011; ENSMUST00000156613; AF332091; AF332092; BC060118; OTTMUST00000051589; OTTMUST00000051590; OTTMUST00000051591; OTTMUST00000051592; OTTMUST00000051593; OTTMUST0000005…
10355628	7.64	7.75	0.07	0.17	-1.08	0.393657	0.979373	Rnf25	ring finger protein 25	chr1	74593752 - 74601397	-	NM_001305230; NM_021313; XM_006496170; ENSMUST00000027357; ENSMUST00000113721; ENSMUST00000127938; ENSMUST00000128491; ENSMUST00000132081; ENSMUST00000135140; ENSMUST00000136078; ENSMUST00000149649; ENSMUST00000151003; ENSMUST00000154874; AF171060; BC048821; OTTMUST00000051604; OTTMUST00000051605; OTTMUST00000051606; OTTMUST00000051607; OTTMUST00000051608; OTTMUST00000051609; OTTMUST00000051610; …
10355639	3.15	3.38	0.13	0.05	-1.17	0.056242	0.979373	Prkag3	protein kinase, AMP-activated, gamma 3 non-catatlytic subunit	chr1	74739499 - 74748955	-	NM_153744; XM_006495988; XM_006495989; ENSMUST00000081636; ENSMUST00000113672; ENSMUST00000159728; ENSMUST00000160732; ENSMUST00000162093; ENSMUST00000188073; AF525500; AF525501; BC116749; BC116777; OTTMUST00000087807; OTTMUST00000087808; OTTMUST00000087809; OTTMUST00000087810; OTTMUST00000087811
10355658	4.56	4.54	0.09	0.05	1.02	0.700516	0.983512	Fev	FEV (ETS oncogene family)	chr1	74881509 - 74885419	-	NM_153111; ENSMUST00000068631; ENSMUST00000159232; ENSMUST00000162938; AY049085; BC138435; BC138436; BC145276; OTTMUST00000088326; OTTMUST00000088327; OTTMUST00000088328
10355662	3.65	3.52	0.35	0.18	1.09	0.600633	0.979373	Cryba2	crystallin, beta A2	chr1	74889934 - 74893135	-	NM_021541; XM_006495656; XM_006495657; XM_006495658; XM_006495659; XM_006495660; ENSMUST00000006721; ENSMUST00000133833; AY160973; BC052746; BC056989; OTTMUST00000049279; OTTMUST00000049288
10355668	4.55	4.2	0.44	0.26	1.27	0.719107	0.984358	Mir375	microRNA 375	chr1	74900658 - 74900721	-	NR_029876
10355670	4.98	5.13	0.29	0.09	-1.11	0.321403	0.979373	Ccdc108	coiled-coil domain containing 108	chr1	74902080 - 74935599	-	NM_001039495; XM_006495990; XM_006495991; XM_006495992; XM_006495993; XM_006495994; XM_006495995; XM_006495996; XM_006495997; XM_011238524; XR_373253; XR_865252; ENSMUST00000094844; ENSMUST00000130489; ENSMUST00000139950; BC150939; OTTMUST00000066060; OTTMUST00000066061; OTTMUST00000066062
10355706	4.04	4.02	0.38	0.17	1.01	0.494407	0.979373	Ihh	Indian hedgehog	chr1	74945315 - 74951843	-	NM_001313683; NM_010544; ENSMUST00000164097; ENSMUST00000189364; BC046984; OTTMUST00000123861; OTTMUST00000123862; U85610
10355711	5.07	4.96	0.18	0.07	1.08	0.721623	0.984605	Nhej1	nonhomologous end-joining factor 1	chr1	74967694 - 75046654	-	OTTMUST00000051645
10355717	3.43	3.02	0.3	0.11	1.33	0.090033	0.979373	Slc23a3	solute carrier family 23 (nucleobase transporters), member 3	chr1	75125541 - 75133890	-	NM_194333; XM_006496479; XM_006496480; XM_006496481; XM_006496482; XR_373540; ENSMUST00000027405; ENSMUST00000188080; BC094893; BC117790; BC117791; OTTMUST00000124174; OTTMUST00000124175; U25739
10355730	6.69	6.72	0.02	0.06	-1.02	0.766867	0.988004	Cnppd1	cyclin Pas1/PHO80 domain containing 1	chr1	75135215 - 75142368	-	NM_026977; XM_006496540; XM_006496541; XM_006496542; ENSMUST00000041213; ENSMUST00000168720; ENSMUST00000187888; ENSMUST00000189043; ENSMUST00000189403; ENSMUST00000189809; ENSMUST00000190679; BC013714; BC028815; OTTMUST00000124176; OTTMUST00000124177; OTTMUST00000124178; OTTMUST00000124179; OTTMUST00000124180; OTTMUST00000124182; OTTMUST00000124183; ENSMUST00000188037; OTTMUST00000124181
10355742	6.3	6.34	0.08	0.04	-1.03	0.478481	0.979373	Abcb6	ATP-binding cassette, sub-family B (MDR/TAP), member 6	chr1	75171638 - 75180283	-	NM_023732; XM_006496552; ENSMUST00000027396; ENSMUST00000159219; ENSMUST00000160081; ENSMUST00000160757; ENSMUST00000161103; ENSMUST00000161215; BC006634; OTTMUST00000088204; OTTMUST00000088219; OTTMUST00000088220; OTTMUST00000088221; OTTMUST00000088222; OTTMUST00000088223
10355763	8.42	8.41	0.02	0.02	1	0.896336	0.994611	Atg9a	autophagy related 9A	chr1	75180865 - 75192196	-	NM_001003917; NM_001288612; NM_001288613; NR_109938; XM_011238687; XM_011238688; XM_011238689; XM_011238690; ENSMUST00000040689; ENSMUST00000186744; ENSMUST00000187601; ENSMUST00000187785; ENSMUST00000188347; ENSMUST00000188430; ENSMUST00000189665; ENSMUST00000189702; ENSMUST00000189820; BC079884; OTTMUST00000124246; OTTMUST00000124247; OTTMUST00000124248; OTTMUST00000124249; OTTMUST00000124250; …
10355785	5.53	5.73	0.37	0.12	-1.15	0.396967	0.979373	Glb1l	galactosidase, beta 1-like	chr1	75198243 - 75210778	-	NM_029010; XM_006496553; XM_006496554; XM_006496555; XM_011238713; XR_373546; XR_373547; XR_865552; ENSMUST00000113623; ENSMUST00000131408; ENSMUST00000132507; ENSMUST00000143193; ENSMUST00000146713; ENSMUST00000153584; ENSMUST00000155716; ENSMUST00000185448; ENSMUST00000185449; ENSMUST00000186148; ENSMUST00000186173; ENSMUST00000189663; BC021773; OTTMUST00000051172; OTTMUST00000051173; OTTMUST00…
10355806	10.91	10.97	0.08	0.01	-1.04	0.209048	0.979373	Tuba4a	tubulin, alpha 4A	chr1	75214974 - 75219253	-	NM_001313723; NM_001313724; NM_009447; XM_006496478; ENSMUST00000079464; ENSMUST00000186213; ENSMUST00000186758; ENSMUST00000186971; ENSMUST00000187103; ENSMUST00000188593; ENSMUST00000189131; ENSMUST00000190717; BC019959; M13444; OTTMUST00000124384; OTTMUST00000124385; OTTMUST00000124386; OTTMUST00000124387; OTTMUST00000124388; OTTMUST00000124393; OTTMUST00000124394; OTTMUST00000124395
10355813	10.83	10.76	0.03	0.05	1.05	0.592097	0.979373	Ptprn	protein tyrosine phosphatase, receptor type, N	chr1	75247041 - 75264208	-	NM_008985; XM_006496444; XM_006496445; XM_011238677; XM_011238678; ENSMUST00000027404; ENSMUST00000185849; ENSMUST00000186178; ENSMUST00000187216; ENSMUST00000188401; ENSMUST00000189769; DQ832283; OTTMUST00000124490; OTTMUST00000124492; OTTMUST00000124493; OTTMUST00000124494; OTTMUST00000124495; OTTMUST00000124496; U11812; X74438
10355836	7.56	7.67	0.25	0.05	-1.08	0.51481	0.979373	Resp18	regulated endocrine-specific protein 18	chr1	75272199 - 75278380	-	NM_009049; XR_373538; ENSMUST00000039534; ENSMUST00000186229; ENSMUST00000189203; ENSMUST00000191283; BC027535; FJ621497; L34214; OTTMUST00000060135; OTTMUST00000124882; OTTMUST00000124883; OTTMUST00000124884
10355844	6.37	6.39	0	0	-1.01	0.002647	0.544342	Dnpep	aspartyl aminopeptidase	chr1	75307896 - 75317637	-	NM_001110831; NM_016878; XM_006496405; XM_006496406; ENSMUST00000066668; ENSMUST00000113605; ENSMUST00000185419; ENSMUST00000185797; ENSMUST00000186278; ENSMUST00000187000; ENSMUST00000187075; ENSMUST00000187791; ENSMUST00000187836; ENSMUST00000188652; ENSMUST00000189282; ENSMUST00000189551; ENSMUST00000190005; ENSMUST00000191254; AF005051; BC092232; OTTMUST00000124886; OTTMUST00000124887; OTTMUS…
10355864	7.85	7.79	0.11	0.08	1.05	0.93347	0.995674	Chpf; Obsl1	chondroitin polymerizing factor; obscurin-like 1	chr1	75474569 - 75479401	-	NM_001001565; NM_001001566; ENSMUST00000079205; ENSMUST00000094818; ENSMUST00000124042; ENSMUST00000138683; ENSMUST00000143496; ENSMUST00000156499; BC071273; OTTMUST00000046315; OTTMUST00000046316; OTTMUST00000046317; OTTMUST00000046318; OTTMUST00000046319; OTTMUST00000046323
10355871	5	4.95	0.16	0.02	1.03	0.23865	0.979373	Obsl1	obscurin-like 1	chr1	75486632 - 75505641	-	NM_001310679; NM_178884; XM_006496583; XM_006496584; XM_006496585; XM_011238720; XM_011238721; XM_011238722; XM_011238723; XR_373548; ENSMUST00000113565; ENSMUST00000113567; ENSMUST00000127507; ENSMUST00000129403; ENSMUST00000132252; ENSMUST00000138352; ENSMUST00000145306; ENSMUST00000145382; ENSMUST00000150293; ENSMUST00000154636; ENSMUST00000155084; ENSMUST00000156499; ENSMUST00000156705; AK122…
10355893	10.32	10.31	0.08	0.07	1.01	0.872314	0.992533	Epha4	Eph receptor A4	chr1	77367185 - 77515088	-	NM_007936; XM_006496407; XM_006496408; ENSMUST00000027451; ENSMUST00000186930; ENSMUST00000187346; ENSMUST00000188797; ENSMUST00000188952; ENSMUST00000189934; ENSMUST00000190149; BC004782; BC052164; OTTMUST00000123012; OTTMUST00000123013; OTTMUST00000123014; OTTMUST00000123015; OTTMUST00000123016; OTTMUST00000123017
10355914	2.17	2.02	0.08	0.2	1.11	0.74702	0.986756	Gm26263	predicted gene, 26263 [Source:MGI Symbol;Acc:MGI:5456040]	chr1	77898283 - 77898446	-	ENSMUST00000083281
10355916	2.86	2.87	0.26	0.03	-1.01	0.337829	0.979373	Pax3	paired box 3	chr1	78102564 - 78197136	-	NM_001159520; NM_008781; XM_006496442; XM_006496443; XM_011238676; ENSMUST00000004994; ENSMUST00000087086; ENSMUST00000172555; AY743239; BC048699; OTTMUST00000097090; OTTMUST00000097091; OTTMUST00000097092
10355931	8.02	8.05	0.19	0.1	-1.02	0.323286	0.979373	Farsb	phenylalanyl-tRNA synthetase, beta subunit	chr1	78417958 - 78488897	-	NM_001278075; NM_011811; NR_102757; NR_102758; XM_006497302; XR_865550; ENSMUST00000068333; ENSMUST00000170217; ENSMUST00000188247; ENSMUST00000189529; ENSMUST00000189931; ENSMUST00000190441; ENSMUST00000191021; AF123263; BC002313; BC016428; OTTMUST00000123029; OTTMUST00000123030; OTTMUST00000123031; OTTMUST00000123032; OTTMUST00000123033; OTTMUST00000123034; OTTMUST00000123035
10355954	3.44	3.5	0.05	0.11	-1.05	0.662825	0.981423	BC035947	cDNA sequence BC035947	chr1	78497032 - 78512158	-	BC034187; BC138135; BC138136
10355958	10.72	10.7	0.03	0.04	1.02	0.435445	0.979373	Gm5830	predicted pseudogene 5830 [Source:MGI Symbol;Acc:MGI:3647375]	chr1	78967751 - 78968079	-	ENSMUST00000049117
10355960	7.77	7.75	0.01	0.02	1.01	0.276755	0.979373	Scg2	secretogranin II	chr1	79434669 - 79440090	-	NM_001310680; NM_009129; ENSMUST00000049972; ENSMUST00000185234; BC048249; OTTMUST00000123129; OTTMUST00000123130
10355967	4.93	4.99	0.31	0.03	-1.04	0.359154	0.979373	Ap1s3	adaptor-related protein complex AP-1, sigma 3	chr1	79606882 - 79671972	-	NM_183027; XR_373542; ENSMUST00000159312; ENSMUST00000160706; ENSMUST00000162342; BC054111; BC098237; OTTMUST00000088357; OTTMUST00000088358; OTTMUST00000088359
10355974	4.49	4.72	0.11	0.13	-1.17	0.114979	0.979373	Wdfy1	WD repeat and FYVE domain containing 1	chr1	79705367 - 79761769	-	NM_001111279; NM_027057; XM_006496543; XM_011238709; ENSMUST00000048820; ENSMUST00000113510; ENSMUST00000113511; ENSMUST00000113512; ENSMUST00000113513; ENSMUST00000113514; ENSMUST00000113515; ENSMUST00000125641; ENSMUST00000143368; ENSMUST00000186464; ENSMUST00000187005; BC025226; OTTMUST00000050848; OTTMUST00000050858; OTTMUST00000050859; OTTMUST00000050860; OTTMUST00000050861; OTTMUST000000508…
10355984	8.58	8.49	0.07	0.04	1.06	0.242177	0.979373	Serpine2	serine (or cysteine) peptidase inhibitor, clade E, member 2	chr1	79794197 - 79858636	-	NM_009255; XM_006496459; XM_006496460; ENSMUST00000027467; ENSMUST00000153862; ENSMUST00000189793; ENSMUST00000190724; ENSMUST00000191026; BC010675; CT010311; OTTMUST00000051625; OTTMUST00000051626; OTTMUST00000123173; OTTMUST00000123174; OTTMUST00000123176
10355996	9.8	9.83	0.04	0.1	-1.03	0.358426	0.979373	Gm5529	predicted pseudogene 5529 [Source:MGI Symbol;Acc:MGI:3646377]	chr1	79922536 - 79923507	-	ENSMUST00000165691
10355998	3.64	3.25	0.16	0.18	1.3	0.224649	0.979373	Fam124b	family with sequence similarity 124, member B	chr1	80198706 - 80213944	-	NM_173425; XM_011238684; ENSMUST00000058748; ENSMUST00000161427; BC150872; OTTMUST00000088476; OTTMUST00000088477
10356001	9.59	9.62	0.02	0.03	-1.02	0.448941	0.979373	Cul3	cullin 3	chr1	80266818 - 80340442	-	NM_001313728; NM_016716; XM_006496497; XM_006496498; ENSMUST00000163119; ENSMUST00000164108; ENSMUST00000167293; ENSMUST00000167794; ENSMUST00000168372; ENSMUST00000170897; AF129738; BC027304; OTTMUST00000090232; OTTMUST00000090233; OTTMUST00000090234; OTTMUST00000090235; OTTMUST00000090236; OTTMUST00000090237
10356018	2.82	2.79	0.42	0.21	1.02	0.812826	0.990624	Gm6189	predicted gene 6189 [Source:MGI Symbol;Acc:MGI:3643154]	chr1	80383224 - 80385188	-	ENSMUST00000164487
10356020	8.3	8.2	0.09	0.03	1.07	0.151912	0.979373	Dock10	dedicator of cytokinesis 10	chr1	80501188 - 80758527	-	NM_001285927; NM_175291; XM_006496463; XM_006496464; XM_006496465; XM_006496466; XM_006496467; XM_006496468; XM_006496469; XM_006496470; XM_006496471; XM_006496472; XM_006496473; XM_006496475; XM_006496476; XM_006496477; XM_011238680; XM_011238682; XM_011238683; XR_373539; ENSMUST00000077946; ENSMUST00000186087; ENSMUST00000186835; ENSMUST00000187698; ENSMUST00000187774; ENSMUST00000189486; ENSMU…
10356082	5.13	5.18	0.16	0.09	-1.04	0.252495	0.979373	Gm5530	predicted gene 5530 [Source:MGI Symbol;Acc:MGI:3646374]	chr1	81741985 - 81742992	-	ENSMUST00000117185
10356084	7.31	7.17	0.13	0.01	1.1	0.491045	0.979373	Irs1	insulin receptor substrate 1	chr1	82236610 - 82291416	-	NM_010570; ENSMUST00000069799; L24563; OTTMUST00000039671
10356088	3.73	3.83	0.11	0.05	-1.07	0.398306	0.979373	Col4a4	collagen, type IV, alpha 4	chr1	82452558 - 82586792	-	NM_007735; XM_011238652; XM_011238653; ENSMUST00000087050; ENSMUST00000135271; AF169388; BC117709; OTTMUST00000051472; OTTMUST00000051473; Z35167
10356137	2.43	2.5	0.12	0.06	-1.05	0.256573	0.979373	Tm4sf20	transmembrane 4 L six family member 20	chr1	82756649 - 82768456	-	NM_025453; ENSMUST00000027331; ENSMUST00000138787; BC117736; OTTMUST00000052559; OTTMUST00000052560
10356143	4.78	4.93	0.25	0.21	-1.11	0.22148	0.979373	Gm17764	28S ribosomal protein S14, mitochondrial-like	chr1	82822471 - 82822862	-	XR_373585; XR_399457
10356145	5.63	5.62	0.17	0.21	1.01	0.725551	0.984803	Slc19a3	solute carrier family 19, member 3	chr1	83012524 - 83038448	-	NM_030556; XM_006496579; XM_006496580; XM_011238715; XM_011238716; ENSMUST00000045560; ENSMUST00000142805; ENSMUST00000164473; AF271634; BC109154; BC109155; OTTMUST00000054192; OTTMUST00000054193; OTTMUST00000123318
10356154	9.69	9.78	0.13	0.03	-1.07	0.241209	0.979373	Sphkap	SPHK1 interactor, AKAP domain containing	chr1	83255442 - 83408166	-	NM_172430; XM_006496575; XM_006496576; XM_006496577; XM_006496578; ENSMUST00000053075; ENSMUST00000159078; ENSMUST00000160237; ENSMUST00000160567; ENSMUST00000160953; BC069832; OTTMUST00000074976; OTTMUST00000074977; OTTMUST00000074997; OTTMUST00000075028; OTTMUST00000075029
10356170	7.7	7.67	0.41	0.17	1.02	0.561087	0.979373			chr1	83390541 - 83390627	-
10356172	7	7.13	0.09	0.11	-1.09	0.255842	0.979373	Pid1	phosphotyrosine interaction domain containing 1	chr1	84036298 - 84284591	-	NM_001003948; XM_011238717; XM_011238718; XM_011238719; ENSMUST00000168574; ENSMUST00000175948; ENSMUST00000175996; ENSMUST00000176559; ENSMUST00000176720; ENSMUST00000176822; ENSMUST00000177458; ENSMUST00000187992; BC080290; OTTMUST00000104053; OTTMUST00000104054; OTTMUST00000104055; OTTMUST00000104056; OTTMUST00000104057; OTTMUST00000104058; OTTMUST00000104059; OTTMUST00000123391
10356177	9.74	9.71	0.09	0.07	1.02	0.674817	0.981441	Dner	delta/notch-like EGF repeat containing	chr1	84369839 - 84696221	-	NM_152915; ENSMUST00000049126; ENSMUST00000185606; ENSMUST00000191306; ENSMUST00000191546; AB067650; AF370126; AY032924; BC034634; BC116231; BC128476; OTTMUST00000123396; OTTMUST00000123397; OTTMUST00000123398; OTTMUST00000123399
10356194	8.98	9.02	0.06	0.05	-1.02	0.960856	0.997598	Trip12	thyroid hormone receptor interactor 12	chr1	84721189 - 84839304	-	NM_133975; XM_006496409; XM_006496414; XM_006496416; XM_006496422; XM_006496427; XM_006496429; XM_011238654; XM_011238655; XM_011238656; XM_011238657; XM_011238658; XM_011238659; XM_011238660; XM_011238661; XM_011238662; XM_011238663; XM_011238664; XM_011238665; XM_011238666; XM_011238667; XM_011238668; XM_011238669; XM_011238670; XM_011238671; XM_011238672; XM_011238673; XM_011238674; ENSMUST000…
10356240	6.83	6.8	0.18	0.12	1.02	0.326899	0.979373	Slc16a14	solute carrier family 16 (monocarboxylic acid transporters), member 14	chr1	84905898 - 84935134	-	NM_027921; XM_006496551; ENSMUST00000027422; ENSMUST00000186980; BC023456; OTTMUST00000123422; OTTMUST00000123447
10356248	3.04	2.83	0.23	0.06	1.16	0.160218	0.979373	C130026I21Rik	RIKEN cDNA C130026I21 gene	chr1	84990307 - 85270566	-	NM_001037909; NM_175219; XM_006496512; XM_006496519; XM_011238699; XM_011238700; XM_011238701; XM_011238702; XM_011238703; XM_011238704; XM_011238705; BC007193; BC107246; BC107247
10356262	4.33	4.46	0.32	0.12	-1.09	0.351643	0.979373	Gm7582	predicted gene 7582 [Source:MGI Symbol;Acc:MGI:3643856]	chr1	85027954 - 85041964	-	ENSMUST00000160831
10356267	6.35	6.58	0.31	0.18	-1.18	0.781204	0.989417	A530032D15Rik	RIKEN cDNA A530032D15Rik gene	chr1	85083041 - 85083113	-	ENSMUST00000161724; BC094285
10356269	7.02	7.32	0.27	0.14	-1.23	0.273078	0.979373	A530032D15Rik	RIKEN cDNA A530032D15Rik gene	chr1	85085077 - 85085144	-	ENSMUST00000161724; BC094285
10356271	5.17	5.1	0.18	0.08	1.05	0.316316	0.979373	A530032D15Rik	RIKEN cDNA A530032D15Rik gene	chr1	85088407 - 85109853	-	NM_213615; XM_006496502; XM_011238692; XM_011238693; XM_011238694; ENSMUST00000160792; ENSMUST00000161675; ENSMUST00000161724
10356274	2.37	2.46	0.06	0.23	-1.06	0.47372	0.979373	Gm2666; Csprs	predicted gene 2666; component of Sp100-rs	chr1	85468233 - 85527154	-	XM_001474231; BC071209
10356278	4.79	4.53	0.07	0.11	1.2	0.021747	0.979373	Sp110	Sp110 nuclear body protein	chr1	85576899 - 85598817	-	NM_030194; NM_175397; XM_006529069; XM_011247897; XM_011247898; XM_011247899; XM_011247900; XM_011247901; ENSMUST00000093508; ENSMUST00000128339; ENSMUST00000130727; ENSMUST00000131950; ENSMUST00000143363; ENSMUST00000150114; ENSMUST00000151690; ENSMUST00000152399; ENSMUST00000186740; AY845948; BC094500; BC099598; OTTMUST00000060409; OTTMUST00000060410; OTTMUST00000060411; OTTMUST00000060476; OTT…
10356291	2.82	2.55	0.26	0.08	1.2	0.636938	0.979626	LOC102634459; Gm10552	uncharacterized LOC102634459; predicted gene 10552 [Source:MGI Symbol;Acc:MGI:3642083]	chr1	85609853 - 85610224	-	XR_387206; ENSMUST00000113396; ENSMUST00000161763
10356293	3.45	3.02	0.31	0.1	1.34	0.151019	0.979373	A630001G21Rik	RIKEN cDNA A630001G21 gene	chr1	85717689 - 85736576	-	NM_177055; XM_011248032; XM_011248033; ENSMUST00000064788; ENSMUST00000159122; ENSMUST00000159320; ENSMUST00000159325; ENSMUST00000161453; ENSMUST00000162038; BC052931
10356299	2.43	2.66	0.25	0.21	-1.17	0.985963	0.999486	Gpr55	G protein-coupled receptor 55	chr1	85939537 - 85961055	-	NM_001033290; XM_006529459; XM_006529460; XM_006529462; XM_006529463; XM_011247985; XM_011247986; ENSMUST00000086975; BC115578; BC115579; OTTMUST00000123474
10356305	2.99	2.99	0.15	0.04	-1	0.779332	0.989237	Htr2b	5-hydroxytryptamine (serotonin) receptor 2B	chr1	86099026 - 86111970	-	NM_008311; XM_006529145; XM_006529146; XM_006529147; ENSMUST00000027431; ENSMUST00000155077; AF498254; AF498255; BC023690; OTTMUST00000085661; OTTMUST00000085662
10356312	8.78	8.75	0.03	0.06	1.02	0.297202	0.979373	Ncl	nucleolin	chr1	86344719 - 86359455	-	NM_010880; XM_006529238; ENSMUST00000027438; ENSMUST00000185676; ENSMUST00000185785; ENSMUST00000186050; ENSMUST00000188682; ENSMUST00000189504; AF318184; BC005460; OTTMUST00000123563; OTTMUST00000123564; OTTMUST00000123565; OTTMUST00000123566; OTTMUST00000123567; OTTMUST00000123568
10356329	3.06	3.16	0.76	0.29	-1.07	0.778185	0.989218	Ncl; Snora75	nucleolin; small nucleolar RNA, H/ACA box 75	chr1	86351169 - 86351301	-	ENSMUST00000188682; ENSMUST00000189504; OTTMUST00000123565; OTTMUST00000123567; NR_028478
10356331	1.69	1.7	0.14	0.15	-1	0.859243	0.992032	Gm24148; Ncl	predicted gene, 24148; nucleolin	chr1	86352008 - 86352087	-	NR_106184; ENSMUST00000186050; OTTMUST00000123566
10356333	9.17	9.46	0.19	0.14	-1.22	0.136746	0.979373	Snord82	small nucleolar RNA, C/D box 82	chr1	86356261 - 86356330	-	NR_002851
10356335	3.71	3.7	0.04	0.22	1.01	0.92016	0.995086	Nmur1	neuromedin U receptor 1	chr1	86386242 - 86389344	-	NM_010341; ENSMUST00000027440; AF044602; BC120822; BC137775; OTTMUST00000054320
10356339	10.15	10.24	0.04	0.09	-1.06	0.546739	0.979373	Pde6d	phosphodiesterase 6D, cGMP-specific, rod, delta	chr1	86543015 - 86582501	-	NM_008801; XM_011247941; ENSMUST00000027444; ENSMUST00000143674; ENSMUST00000146220; ENSMUST00000148683; ENSMUST00000150653; AF039216; BC005636; OTTMUST00000051929; OTTMUST00000051930; OTTMUST00000051931; OTTMUST00000051932; OTTMUST00000078762
10356345	5.41	5.26	0.2	0.02	1.11	0.504344	0.979373	Nppc	natriuretic peptide type C	chr1	86666291 - 86670572	-	NM_010933; ENSMUST00000027449; BC111834; OTTMUST00000123581
10356351	10.01	9.93	0.04	0.03	1.06	0.047323	0.979373	Rpl6	ribosomal protein L6	chr1	86908742 - 86909689	-	BC062880; BC106121
10356353	3.19	3.21	0.21	0.11	-1.01	0.696172	0.982925	Alppl2	alkaline phosphatase, placental-like 2	chr1	87086690 - 87089911	-	NM_007433; XM_006529082; XM_011247902; XM_011247903; XM_011247904; XM_011247905; ENSMUST00000027455; ENSMUST00000188310; ENSMUST00000190082; AY054302; BC052874; OTTMUST00000123664; OTTMUST00000123665; OTTMUST00000123666
10356367	3.56	3.46	0.12	0.38	1.07	0.910088	0.994873	Alpi	alkaline phosphatase, intestinal	chr1	87098603 - 87101535	-	NM_001081082; ENSMUST00000113270; OTTMUST00000123667
10356379	5.9	5.35	0.23	0.28	1.46	0.096211	0.979373	Ecel1	endothelin converting enzyme-like 1	chr1	87147655 - 87156356	-	NM_001277925; NM_021306; XM_006529120; XM_006529121; XM_006529122; XM_006529123; XM_011247919; XM_011247920; XM_011247921; ENSMUST00000027463; ENSMUST00000159662; ENSMUST00000160810; ENSMUST00000161002; ENSMUST00000162015; AB026294; BC057569; OTTMUST00000088526; OTTMUST00000088527; OTTMUST00000088528; OTTMUST00000088529
10356401	1.69	1.24	0.24	0.14	1.37	0.081287	0.979373	Gm22549	predicted gene, 22549 [Source:MGI Symbol;Acc:MGI:5452326]	chr1	87341455 - 87341561	-	ENSMUST00000178461
10356403	9.25	9.75	1.9	0.53	-1.42	0.406967	0.979373	Kcnj13	potassium inwardly-rectifying channel, subfamily J, member 13	chr1	87386416 - 87389389	-	NM_001110227; ENSMUST00000113212; ENSMUST00000174179; OTTMUST00000095333; OTTMUST00000095334
10356406	8.01	7.85	0.15	0.07	1.12	0.553859	0.979373	Ngef	neuronal guanine nucleotide exchange factor	chr1	87476829 - 87573870	-	NM_001111314; NM_019867; ENSMUST00000027477; ENSMUST00000068681; ENSMUST00000166463; ENSMUST00000168235; AY038025; BC022680; BC039279; OTTMUST00000094294; OTTMUST00000094295; OTTMUST00000094298; OTTMUST00000094299
10356423	5.25	5.22	0.09	0.2	1.02	0.780387	0.989237	Usp40	ubiquitin specific peptidase 40	chr1	87945121 - 88008551	-	NM_001033291; NM_001198573; XM_006529477; XM_006529480; XM_006529481; XR_387166; XR_387167; ENSMUST00000040783; ENSMUST00000186315; ENSMUST00000186670; ENSMUST00000187758; ENSMUST00000187871; ENSMUST00000188332; ENSMUST00000189409; ENSMUST00000189586; ENSMUST00000190446; BC117957; BC117958; OTTMUST00000123749; OTTMUST00000123750; OTTMUST00000123751; OTTMUST00000123752; OTTMUST00000123753; OTTMUST…
10356457	4.49	4.47	0.23	0.05	1.01	0.417956	0.979373	Dnajb3	DnaJ (Hsp40) homolog, subfamily B, member 3	chr1	88204735 - 88205748	-	NM_008299; ENSMUST00000119972; BC048490; OTTMUST00000049208; U95607
10356461	5.75	5.75	0.18	0.17	1	0.594133	0.979373	Hjurp; 6430706D22Rik	Holliday junction recognition protein; RIKEN cDNA 6430706D22 gene	chr1	88259087 - 88277579	-	NM_198652; NR_040291; XM_006529720; XM_006529721; XM_006529722; AB162219; BC004768; BC057309; BC062125; OTTMUST00000049209; OTTMUST00000049210; OTTMUST00000049211; OTTMUST00000049212; OTTMUST00000049213; OTTMUST00000049214; OTTMUST00000049215
10356470	2.74	2.8	0.4	0.13	-1.04	0.698685	0.983306	Glrp1	glutamine repeat protein 1	chr1	88499871 - 88510066	-	NM_008132; ENSMUST00000067625; BC139128; BC139129; OTTMUST00000123867; U46463
10356475	5.2	4.93	0.13	0.18	1.21	0.116978	0.979373	Arl4c	ADP-ribosylation factor-like 4C	chr1	88673127 - 88702191	-	NM_177305; ENSMUST00000051236; ENSMUST00000159814; ENSMUST00000187810; BC049804; BC055769; BC115952; OTTMUST00000071303; OTTMUST00000072344
10356482	4.63	4.63	0.15	0.01	-1.01	0.947961	0.996903	Gm5259	predicted gene 5259 [Source:MGI Symbol;Acc:MGI:3644613]	chr1	89256182 - 89256981	-	ENSMUST00000191231
10356484	3.94	4.06	0.08	0.14	-1.09	0.250532	0.979373	Gbx2	gastrulation brain homeobox 2	chr1	89927962 - 89931176	-	NM_010262; ENSMUST00000036954; ENSMUST00000187633; BC050989; BC116965; BC120492; L39770; OTTMUST00000096174; OTTMUST00000123985
10356489	4.03	4.21	0.06	0.1	-1.13	0.05726	0.979373	Asb18	ankyrin repeat and SOCS box-containing 18	chr1	89952678 - 90014577	-	NM_139152; XM_006529296; XM_006529297; XM_011247952; XM_011247953; ENSMUST00000086882; ENSMUST00000097656; ENSMUST00000151330; ENSMUST00000154228; AY057054; BC107370; BC127152; BC141295; BC145621; OTTMUST00000066152; OTTMUST00000066153; OTTMUST00000066154
10356498	4.02	4.51	0.31	0.18	-1.39	0.164216	0.979373	Iqca	IQ motif containing with AAA domain	chr1	90042626 - 90089550	-	NM_029122; XM_006529917; ENSMUST00000113094; ENSMUST00000189690; OTTMUST00000123987; OTTMUST00000123988
10356508	3.05	3.15	0.14	0.19	-1.07	0.559735	0.979373			chr1	90051547 - 90051596	-
10356510	3.67	3.42	0.16	0.11	1.19	0.217764	0.979373	Iqca	IQ motif containing with AAA domain	chr1	90097938 - 90098063	-	NM_029122; ENSMUST00000113094; OTTMUST00000123987
10356512	4.58	4.73	0.14	0.06	-1.11	0.183964	0.979373	Iqca	IQ motif containing with AAA domain	chr1	90103823 - 90103907	-	NM_029122; ENSMUST00000113094; OTTMUST00000123987
10356514	3.24	3.07	0.37	0.22	1.12	0.982319	0.999486	Iqca	IQ motif containing with AAA domain	chr1	90127457 - 90145153	-	NM_029122; ENSMUST00000113094; ENSMUST00000186522; OTTMUST00000123987; OTTMUST00000123991
10356520	4.07	4.16	0.09	0.05	-1.07	0.088329	0.979373	Col6a3	collagen, type VI, alpha 3	chr1	90766113 - 90843928	-	NM_001243008; NM_001243009; ENSMUST00000056925; ENSMUST00000097653; ENSMUST00000130846; ENSMUST00000136916; ENSMUST00000145750; ENSMUST00000150769; ENSMUST00000187753; ENSMUST00000188587; AF064749; BC049881; OTTMUST00000053364; OTTMUST00000053365; OTTMUST00000053366; OTTMUST00000053367; OTTMUST00000053368; OTTMUST00000124103
10356568	3.21	2.98	0.53	0.12	1.17	0.768571	0.988638	Rab17	RAB17, member RAS oncogene family	chr1	90958133 - 90969620	-	NM_001159725; NM_008998; XM_006529263; ENSMUST00000027529; ENSMUST00000128226; ENSMUST00000130042; ENSMUST00000131428; ENSMUST00000135819; AB232611; BC013170; BC051071; OTTMUST00000066163; OTTMUST00000066164; OTTMUST00000066165; OTTMUST00000066166; OTTMUST00000066217
10356577	6.73	6.74	0.06	0.08	-1.01	0.598914	0.979373	Ilkap	integrin-linked kinase-associated serine/threonine phosphatase 2C	chr1	91373861 - 91398783	-	NM_023343; XM_006529807; XM_006529808; XM_006529809; XM_006529810; XM_006529811; XM_006529812; XM_006529813; XM_006529814; XM_006529815; XM_006529816; XM_011248064; XM_011248065; ENSMUST00000027534; ENSMUST00000185886; ENSMUST00000186433; ENSMUST00000186986; ENSMUST00000187049; ENSMUST00000187105; ENSMUST00000187231; ENSMUST00000187306; ENSMUST00000187678; ENSMUST00000189651; ENSMUST00000190519; …
10356593	5.97	5.81	0.08	0.14	1.12	0.554209	0.979373	Hes6	hairy and enhancer of split 6	chr1	91411482 - 91413222	-	NM_019479; XM_006529759; ENSMUST00000086851; ENSMUST00000126136; ENSMUST00000132188; ENSMUST00000150520; ENSMUST00000155752; AB035178; AF247040; AF260236; BC012897; OTTMUST00000049445; OTTMUST00000049446; OTTMUST00000049447; OTTMUST00000049448; OTTMUST00000049449
10356601	6.53	6.67	0.15	0.26	-1.1	0.35068	0.979373	Per2; 9830107B12Rik	period circadian clock 2; RIKEN cDNA 9830107B12 gene	chr1	91415982 - 91459296	-	NM_011066; XM_006529249; XM_006529250; ENSMUST00000069620; ENSMUST00000185298; AF035830; AF036893; BC116197; BC128467; OTTMUST00000124300; OTTMUST00000124301
10356626	8.32	8.47	0.14	0.09	-1.11	0.245464	0.979373	Hdac4	histone deacetylase 4	chr1	91930012 - 91930305	-	NM_207225; XM_006529311; XM_006529312; XM_006529313; XM_006529314; XM_006529315; XM_006529316; ENSMUST00000097644; OTTMUST00000124406
10356628	8.07	8.01	0.05	0.1	1.05	0.359675	0.979373	Hdac4	histone deacetylase 4	chr1	91932734 - 92148393	-	NM_207225; XM_006529311; XM_006529312; XM_006529313; XM_006529314; XM_006529315; XM_006529316; ENSMUST00000008995; ENSMUST00000097644; ENSMUST00000185267; ENSMUST00000185341; ENSMUST00000186002; ENSMUST00000187308; ENSMUST00000187622; ENSMUST00000189303; ENSMUST00000189730; ENSMUST00000191327; BC066052; OTTMUST00000124406; OTTMUST00000124407; OTTMUST00000124408; OTTMUST00000124409; OTTMUST0000012…
10356657	10.17	10.15	0.05	0.03	1.01	0.505743	0.979373	Ndufa10	NADH dehydrogenase (ubiquinone) 1 alpha subcomplex 10	chr1	92439488 - 92473799	-	NM_024197; ENSMUST00000027478; ENSMUST00000153897; ENSMUST00000185251; ENSMUST00000185466; ENSMUST00000187098; ENSMUST00000187141; ENSMUST00000189503; ENSMUST00000189582; BC003439; OTTMUST00000051651; OTTMUST00000051652; OTTMUST00000124420; OTTMUST00000124421; OTTMUST00000124422; OTTMUST00000124423; OTTMUST00000124424; OTTMUST00000124425
10356671	2.11	2.12	0.03	0.18	-1.01	0.741714	0.986756	Olfr1416	olfactory receptor 1416	chr1	92479681 - 92480619	-	NM_147038; ENSMUST00000086837; ENSMUST00000203760; BC104079; OTTMUST00000124426
10356673	4.13	3.63	0.08	0.39	1.41	0.15463	0.979373	Olfr1415	olfactory receptor 1415	chr1	92490815 - 92491753	-	NM_001011525; ENSMUST00000071521; ENSMUST00000204009; ENSMUST00000204766; OTTMUST00000124427; OTTMUST00000139360
10356675	2.25	2.64	0.4	0.05	-1.31	0.344952	0.979373	Olfr1414	olfactory receptor 1414	chr1	92511037 - 92512063	-	NM_147039; ENSMUST00000062353; ENSMUST00000188197; ENSMUST00000189174; BC120830; OTTMUST00000124428; OTTMUST00000124429
10356677	8.69	8.53	0.16	0.09	1.12	0.319996	0.979373	Myeov2	myeloma overexpressed 2	chr1	92637158 - 92641985	-	NM_001163425; NR_028108; ENSMUST00000097642; ENSMUST00000112999; ENSMUST00000129730; ENSMUST00000148508; ENSMUST00000154129; BC147334; BC147335; BC147659; BC147669; OTTMUST00000052502; OTTMUST00000052503; OTTMUST00000052504; OTTMUST00000052505; OTTMUST00000052506
10356681	3.09	3.06	0.32	0.2	1.02	0.901137	0.994873	Otos	otospiralin	chr1	92644218 - 92648841	-	NM_153114; XM_006529617; ENSMUST00000053144; ENSMUST00000159803; AY078071; BC100323; BC132494; BC132498; OTTMUST00000088368; OTTMUST00000088369
10356689	3.47	3.39	0.21	0.02	1.06	0.48651	0.979373	Ankmy1	ankyrin repeat and MYND domain containing 1	chr1	92870129 - 92902906	-	NM_172850; XM_006529590; XM_006529591; ENSMUST00000112998; ENSMUST00000160548; BC120887; BC120888; OTTMUST00000051678; OTTMUST00000051679
10356710	2.87	2.84	0.24	0.27	1.02	0.594469	0.979373	9430060I03Rik	RIKEN cDNA 9430060I03 gene	chr1	92934166 - 92934447	-	NR_015525; BC090260
10356712	10.96	10.93	0.01	0.05	1.02	0.419923	0.979373	Kif1a	kinesin family member 1A	chr1	93018278 - 93101853	-	NM_001110315; NM_001294149; NM_001294150; NM_008440; XM_006529155; XM_006529156; XM_006529157; XM_006529158; XM_006529159; XM_006529160; XM_006529161; ENSMUST00000086819; ENSMUST00000112958; ENSMUST00000171556; ENSMUST00000171796; ENSMUST00000186828; ENSMUST00000186861; ENSMUST00000188136; ENSMUST00000188493; ENSMUST00000190249; ENSMUST00000190723; ENSMUST00000190854; AY426748; BC062891; D29951; …
10356762	4.83	4.9	0.62	0.66	-1.05	0.580155	0.979373			chr1	93109532 - 93110251	-
10356764	3.66	3.53	0.3	0.04	1.1	0.201812	0.979373	2310007B03Rik	RIKEN cDNA 2310007B03 gene	chr1	93151356 - 93160948	-	NM_001159940; NM_172411; XM_006529877; XM_006529878; ENSMUST00000043718; ENSMUST00000143419; BC089525
10356771	4.96	4.92	0.1	0.06	1.03	0.984951	0.999486	Mterf4	mitochondrial transcription termination factor 4	chr1	93299211 - 93305870	-	NM_001310756; NM_178051; ENSMUST00000027492; ENSMUST00000112942; ENSMUST00000112944; ENSMUST00000136754; ENSMUST00000152307; BC002280; BC055877; BC064709; OTTMUST00000051042; OTTMUST00000051043; OTTMUST00000051044; OTTMUST00000051045; OTTMUST00000074620
10356778	11.06	11.01	0.02	0.02	1.03	0.105279	0.979373	Gm7867	predicted gene 7867 [Source:MGI Symbol;Acc:MGI:3644627]	chr1	93306694 - 93307239	-	ENSMUST00000189856
10356780	4.49	4.4	0.14	0.19	1.07	0.452412	0.979373	Pask	PAS domain containing serine/threonine kinase	chr1	93309437 - 93342752	-	NM_080850; XM_006529665; XM_006529666; XM_006529667; XR_387173; XR_878323; ENSMUST00000027493; ENSMUST00000128253; ENSMUST00000128655; ENSMUST00000133886; ENSMUST00000139028; ENSMUST00000148355; BC150821; OTTMUST00000051730; OTTMUST00000051823; OTTMUST00000051824; OTTMUST00000051825; OTTMUST00000051826; OTTMUST00000051827
10356800	9.54	9.47	0.06	0.05	1.05	0.86823	0.992138	Hdlbp	high density lipoprotein (HDL) binding protein	chr1	93405940 - 93478808	-	NM_001301364; NM_133808; XM_006529074; XM_006529075; XM_006529076; XM_006529077; ENSMUST00000042498; ENSMUST00000170883; ENSMUST00000185349; ENSMUST00000186164; ENSMUST00000186787; ENSMUST00000188165; ENSMUST00000188988; ENSMUST00000189025; ENSMUST00000189951; ENSMUST00000190321; BC021765; BC023806; BC025648; BC027779; BC027788; BC035301; OTTMUST00000124600; OTTMUST00000124601; OTTMUST00000124602…
10356833	10.2	10.19	0.04	0.08	1.01	0.522937	0.979373	Stk25	serine/threonine kinase 25 (yeast)	chr1	93620751 - 93635727	-	NM_021537; XM_006529768; XM_006529769; XR_387188; ENSMUST00000027498; ENSMUST00000125778; ENSMUST00000133769; ENSMUST00000151068; ENSMUST00000154008; ENSMUST00000186287; AF004934; BC052913; BC071218; OTTMUST00000065416; OTTMUST00000065417; OTTMUST00000065418; OTTMUST00000065419; OTTMUST00000065420; OTTMUST00000124616
10356848	6.28	6.26	0.22	0.01	1.01	0.979968	0.999486	Thap4	THAP domain containing 4	chr1	93705390 - 93754864	-	NM_001310761; NM_025920; ENSMUST00000112905; ENSMUST00000187445; ENSMUST00000189173; ENSMUST00000189472; ENSMUST00000189728; ENSMUST00000190116; BC063758; BC066042; OTTMUST00000124622; OTTMUST00000124623; OTTMUST00000124624; OTTMUST00000124625; OTTMUST00000124626; OTTMUST00000124627
10356859	7.15	7.27	0.01	0.08	-1.09	0.046398	0.979373	Dtymk	deoxythymidylate kinase	chr1	93792583 - 93801905	-	NM_001105667; NM_023136; ENSMUST00000027503; ENSMUST00000112890; ENSMUST00000112893; ENSMUST00000144106; BC030178; BC069902; OTTMUST00000052626; OTTMUST00000052627; OTTMUST00000052628; OTTMUST00000052629
10356866	2.74	2.6	0.06	0.08	1.11	0.060306	0.979373	Pdcd1	programmed cell death 1	chr1	94038302 - 94052553	-	NM_008798; ENSMUST00000027507; BC119179; BC120602; KJ865857; KJ865858; OTTMUST00000124694; X67914
10356873	4.7	4.41	0.14	0.07	1.22	0.06864	0.979373	Gm5264	predicted gene 5264 [Source:MGI Symbol;Acc:MGI:3646340]	chr1	95255963 - 95256810	-	ENSMUST00000190584
10356876	1.2	1.24	0.24	0.15	-1.03	0.911579	0.995003			chr1	95565542 - 95565603	-
10356878	2.19	1.97	0.28	0.07	1.17	0.401325	0.979373			chr1	95583836 - 95584031	-
10356880	5.85	5.73	0.14	0.13	1.09	0.770873	0.988806	St8sia4	ST8 alpha-N-acetyl-neuraminide alpha-2,8-sialyltransferase 4	chr1	95587682 - 95667589	-	NM_001159745; NM_009183; XM_006529275; ENSMUST00000043336; ENSMUST00000186853; ENSMUST00000187936; ENSMUST00000189556; BC060112; OTTMUST00000124766; OTTMUST00000124767; OTTMUST00000124768; OTTMUST00000124769
10356886	4.04	4.23	0.22	0.02	-1.14	0.197977	0.979373	Slco4c1	solute carrier organic anion transporter family, member 4C1	chr1	96817731 - 96872171	-	NM_172658; XM_006529488; ENSMUST00000071985; AY654588; BC119022; OTTMUST00000124803
10356900	1.54	1.53	0.1	0.08	1.01	0.907532	0.994873	Slco6b1	solute carrier organic anion transporter family, member 6b1	chr1	96906176 - 96997572	-	NR_120500; AY461596; OTTMUST00000094675; OTTMUST00000124903
10356916	2.19	2.31	0.15	0.12	-1.08	0.225252	0.979373	Gm9499	predicted gene 9499 [Source:MGI Symbol;Acc:MGI:3779909]	chr1	97002574 - 97002783	-	ENSMUST00000180888
10356918	2.42	2.51	0.04	0.18	-1.06	0.896889	0.994611	Slco6c1	solute carrier organic anion transporter family, member 6c1	chr1	97059449 - 97128303	-	NM_028942; XM_006529913; XM_006529914; ENSMUST00000027569; ENSMUST00000189547; BC139066; BC139067; OTTMUST00000124906; OTTMUST00000124907
10356932	7.61	7.71	0.12	0.01	-1.07	0.218142	0.979373	D1Ertd622e	DNA segment, Chr 1, ERATO Doi 622, expressed	chr1	97643901 - 97661976	-	NM_133825; XM_006529748; XM_006529749; XM_006529750; XM_006529751; XM_006529752; ENSMUST00000053033; ENSMUST00000142234; ENSMUST00000149927; ENSMUST00000153115; BC019375; BC023951
10356936	6.82	6.7	0.14	0.19	1.09	0.609529	0.979373	Ppip5k2	diphosphoinositol pentakisphosphate kinase 2	chr1	97706159 - 97770028	-	NM_173760; XM_006529489; XM_006529490; XM_006529491; XM_006529492; XM_006529493; XM_006529494; XM_006529495; XM_006529496; XM_006529497; XM_006529499; XM_006529500; XM_011247990; ENSMUST00000042509; ENSMUST00000112845; ENSMUST00000137758; ENSMUST00000152788; ENSMUST00000171129; ENSMUST00000189992; ENSMUST00000191556; BC053396; OTTMUST00000052011; OTTMUST00000052012; OTTMUST00000052013; OTTMUST000…
10356968	9.34	9.3	0.08	0.03	1.02	0.909462	0.994873	Pam	peptidylglycine alpha-amidating monooxygenase	chr1	97821094 - 98095513	-	NM_013626; XM_006529243; XM_006529244; XM_006529245; XM_006529246; XM_006529247; XM_006529248; XM_011247937; XM_011247938; XM_011247939; ENSMUST00000058762; ENSMUST00000097625; ENSMUST00000159041; ENSMUST00000159131; ENSMUST00000159428; ENSMUST00000159585; ENSMUST00000159841; ENSMUST00000160210; ENSMUST00000161071; ENSMUST00000161567; ENSMUST00000162426; ENSMUST00000162681; ENSMUST00000162803; BC…
10356995	3.11	2.97	0.24	0.26	1.1	0.93505	0.996021			chr1	98084278 - 98084717	-
10356997	4.33	3.67	0.56	0.4	1.58	0.364036	0.979373			chr1	98094719 - 98095019	-
10356999	10.35	10.44	0.06	0.04	-1.06	0.203754	0.979373	Tdpx-ps1	thioredoxin peroxidase, pseudogene 1	chr1	99790450 - 99790752	-	OTTMUST00000052609
10357001	4.56	3.82	0.39	0.09	1.67	0.117565	0.979373			chr1	101940610 - 101940714	-
10357003	4.67	4.67	0.18	0.04	-1	0.917802	0.995003	Rnf152	ring finger protein 152	chr1	105279931 - 105356670	-	NM_001160368; NM_178779; XM_006529699; ENSMUST00000058688; ENSMUST00000172299; BC118961; OTTMUST00000125074
10357008	6.22	6.39	0.17	0.08	-1.12	0.159286	0.979373	Pign	phosphatidylinositol glycan anchor biosynthesis, class N	chr1	105521139 - 105663662	-	NM_013784; XM_006529676; XM_006529677; XM_006529678; XR_387174; XR_387175; ENSMUST00000070699; ENSMUST00000185209; ENSMUST00000185983; ENSMUST00000186485; ENSMUST00000187537; ENSMUST00000187909; ENSMUST00000188858; ENSMUST00000190139; ENSMUST00000190811; ENSMUST00000190945; ENSMUST00000191408; AB030279; AB030280; BC021148; OTTMUST00000125080; OTTMUST00000125081; OTTMUST00000125082; OTTMUST0000012…
10357043	8	7.94	0.13	0.1	1.04	0.696236	0.982925	Bcl2	B cell leukemia/lymphoma 2	chr1	106538193 - 106714302	-	NM_009741; NM_177410; ENSMUST00000112751; ENSMUST00000189999; BC068988; BC095964; OTTMUST00000052517; OTTMUST00000124369
10357051	7.88	7.92	0.04	0.03	-1.03	0.09942	0.979373	Kdsr	3-ketodihydrosphingosine reductase	chr1	106723897 - 106759727	-	NM_001316750; NM_027534; ENSMUST00000010049; ENSMUST00000187319; ENSMUST00000187617; AY634684; BC023820; OTTMUST00000124507; OTTMUST00000124508; OTTMUST00000124509
10357064	8.02	8.02	0.27	0.04	1	0.445815	0.979373	Vps4b	vacuolar protein sorting 4b (yeast)	chr1	106769438 - 106796676	-	NM_009190; ENSMUST00000094646; ENSMUST00000112736; ENSMUST00000126057; ENSMUST00000127606; ENSMUST00000147705; ENSMUST00000190531; BC003799; OTTMUST00000051389; OTTMUST00000051390; OTTMUST00000051391; OTTMUST00000051392; OTTMUST00000051393; OTTMUST00000124510; U10119
10357072	0.97	1.06	0.27	0.3	-1.06	0.916478	0.995003	Serpinb3a	serine (or cysteine) peptidase inhibitor, clade B (ovalbumin), member 3A	chr1	107045602 - 107051797	-	NM_009126; ENSMUST00000027567; ENSMUST00000112717; AY144683; AY144684; BC063756; OTTMUST00000049647
10357077	1.75	1.63	0.21	0.06	1.09	0.415702	0.979373	Serpinb3d	serine (or cysteine) peptidase inhibitor, clade B (ovalbumin), member 3D	chr1	107078193 - 107083480	-	NM_201376; XM_006529732; ENSMUST00000023861; AY367776; BC138290; BC138291; OTTMUST00000049643
10357084	2.3	2.35	0.28	0.21	-1.04	0.275607	0.979373	Serpinb3b	serine (or cysteine) peptidase inhibitor, clade B (ovalbumin), member 3B	chr1	107153940 - 107161114	-	NM_198680; ENSMUST00000086694; ENSMUST00000166100; OTTMUST00000049655; AY144685; AY144686; AY367774; BC099584
10357090	2	1.94	0.13	0.16	1.04	0.737484	0.986756	Serpinb3c; Gm8089	serine (or cysteine) peptidase inhibitor, clade B, member 3C; predicted gene 8089	chr1	107271199 - 107302354	-	NM_201363; XM_006530038; XM_006543558; ENSMUST00000027565; BC132091; OTTMUST00000049658; AY367775
10357097	2.92	2.91	0.02	0.02	1.01	0.490117	0.979373	Gm5702	predicted gene 5702 [Source:MGI Symbol;Acc:MGI:3646157]	chr1	108376967 - 108379439	-	ENSMUST00000185629
10357103	5.39	5.36	0.24	0.12	1.02	0.533978	0.979373	Cdh19	cadherin 19, type 2	chr1	110889698 - 110954760	-	NM_001081386; XM_006529520; XM_006529521; XM_011247991; ENSMUST00000094626; ENSMUST00000187555; BC157927; OTTMUST00000124945; OTTMUST00000124946
10357115	5.67	5.69	0.22	0.01	-1.01	0.327548	0.979373	Dsel	dermatan sulfate epimerase-like	chr1	111858817 - 111864918	-	NM_001081316; XM_006529691; ENSMUST00000035462; ENSMUST00000186365; ENSMUST00000189370; ENSMUST00000189731; BC120567; BC137796; OTTMUST00000125006; OTTMUST00000125007; OTTMUST00000125008; OTTMUST00000125009
10357120	5.36	5.24	0.26	0.09	1.09	0.723373	0.984605			chr1	114888115 - 114888201	-
10357122	3.67	3.69	0.17	0.16	-1.01	0.412195	0.979373	Gm4854	predicted gene 4854 [Source:MGI Symbol;Acc:MGI:3643638]	chr1	115219165 - 115219612	-	ENSMUST00000185902
10357124	7.74	7.71	0.17	0.08	1.02	0.336101	0.979373	Tsn	translin	chr1	118298517 - 118311167	-	NM_011650; ENSMUST00000027623; ENSMUST00000186163; ENSMUST00000186608; ENSMUST00000188512; ENSMUST00000188882; ENSMUST00000189768; AF234179; BC004615; OTTMUST00000125567; OTTMUST00000125568; OTTMUST00000125569; OTTMUST00000125570; OTTMUST00000125571; OTTMUST00000125572; X81464; X95075
10357133	4.08	4.14	0.16	0.07	-1.04	0.131717	0.979373			chr1	118330655 - 118333268	-
10357135	0.94	0.88	0.09	0.06	1.04	0.340408	0.979373	2900060B14Rik	RIKEN cDNA 2900060B14 gene	chr1	118458670 - 118458747	-	NR_027901
10357137	5.78	5.64	0.11	0.11	1.1	0.205587	0.979373	Gli2	GLI-Kruppel family member GLI2	chr1	118834132 - 119053560	-	NM_001081125; XM_006529141; XM_011247924; ENSMUST00000062483; ENSMUST00000159678; ENSMUST00000159839; ENSMUST00000160991; ENSMUST00000161056; ENSMUST00000161301; ENSMUST00000161451; ENSMUST00000162552; ENSMUST00000162607; AM261669; AM262744; BC031171; BC082604; BC085190; OTTMUST00000088493; OTTMUST00000088494; OTTMUST00000088495; OTTMUST00000088496; OTTMUST00000088497; OTTMUST00000088498; OTTMUST…
10357155	4.65	4.62	0.28	0.14	1.02	0.959076	0.997444	Inhbb	inhibin beta-B	chr1	119415465 - 119422248	-	NM_008381; ENSMUST00000038765; BC048845; OTTMUST00000088399
10357158	6.64	6.51	0.04	0.12	1.1	0.255102	0.979373	Ralb	v-ral simian leukemia viral oncogene homolog B (ras related)	chr1	119470308 - 119504750	-	NM_022327; XM_006529782; ENSMUST00000004565; ENSMUST00000142945; ENSMUST00000156213; AF174296; BC006907; OTTMUST00000051693; OTTMUST00000051694; OTTMUST00000075366
10357164	5.9	6.18	0.14	0.13	-1.21	0.338262	0.979373	Epb41l5	erythrocyte membrane protein band 4.1 like 5	chr1	119548131 - 119648951	-	NM_001113416; NM_145506; XM_006529397; XM_006529398; XM_006529399; XM_006529400; ENSMUST00000027632; ENSMUST00000052404; ENSMUST00000163147; ENSMUST00000185467; ENSMUST00000187194; ENSMUST00000187239; ENSMUST00000189042; ENSMUST00000191046; ENSMUST00000191162; BC003937; BC011476; OTTMUST00000125203; OTTMUST00000125204; OTTMUST00000125205; OTTMUST00000125206; OTTMUST00000125207; OTTMUST00000125208…
10357191	8.44	8.46	0.23	0.02	-1.01	0.896272	0.994611	Ptpn4	protein tyrosine phosphatase, non-receptor type 4	chr1	119658092 - 119837071	-	NM_019933; XM_006529253; XM_006529254; XM_006529255; XM_006529256; XM_011247943; ENSMUST00000064091; ENSMUST00000163179; ENSMUST00000163435; ENSMUST00000163621; ENSMUST00000164086; ENSMUST00000164269; ENSMUST00000166422; ENSMUST00000166624; ENSMUST00000168303; ENSMUST00000168429; ENSMUST00000168808; AF106702; OTTMUST00000090386; OTTMUST00000090387; OTTMUST00000090390; OTTMUST00000090391; OTTMUST0…
10357220	6.16	6.27	0.18	0.1	-1.08	0.346996	0.979373	Tmem177	transmembrane protein 177	chr1	119907890 - 119913168	-	NM_175106; ENSMUST00000037906; BC094344; BC131993; BC132021; OTTMUST00000052476
10357222	3.36	3.23	0.32	0.16	1.1	0.555502	0.979373	Cfap221	cilia and flagella associated protein 221	chr1	119923519 - 119954201	-	NM_001115074; XM_006529404; XM_011247976; XM_011247977; XM_011247978; XM_011247979; XM_011247980; XM_011247981; XR_878321; ENSMUST00000037840; ENSMUST00000174370; EF632061; OTTMUST00000095164
10357239	3.85	3.54	0.1	0.14	1.24	0.047922	0.979373	Tmem37	transmembrane protein 37	chr1	120067377 - 120073780	-	NM_019432; XR_878316; ENSMUST00000056089; AJ272046; BC024613; OTTMUST00000052471
10357242	10.15	10.18	0.06	0.09	-1.02	0.517724	0.979373	Dbi	diazepam binding inhibitor	chr1	120113280 - 120121079	-	NM_001037999; NM_007830; ENSMUST00000027634; ENSMUST00000112648; ENSMUST00000128408; ENSMUST00000132118; ENSMUST00000135937; ENSMUST00000149628; ENSMUST00000151708; OTTMUST00000051289; OTTMUST00000051290; OTTMUST00000051291; OTTMUST00000051292; OTTMUST00000051293; OTTMUST00000051294; OTTMUST00000051295; BC028874
10357249	6.38	6.32	0.1	0.11	1.04	0.668025	0.981441	Steap3	STEAP family member 3	chr1	120226423 - 120273188	-	NM_001085409; NM_133186; XM_006529845; XM_006529846; ENSMUST00000112639; ENSMUST00000112640; ENSMUST00000112641; ENSMUST00000112643; ENSMUST00000140490; AY214462; BC037435; OTTMUST00000050942; OTTMUST00000050943; OTTMUST00000050944; OTTMUST00000050945; OTTMUST00000050946; AY029586
10357261	3.38	3.33	0.31	0.04	1.03	0.678517	0.981441	Marco	macrophage receptor with collagenous structure	chr1	120474538 - 120505084	-	NM_010766; ENSMUST00000027639; ENSMUST00000186432; BC132338; BC137939; OTTMUST00000125330; OTTMUST00000125331; U18424
10357280	8.51	8.51	0.03	0.03	1	0.886651	0.994159	Insig2	insulin induced gene 2	chr1	121304353 - 121332580	-	NM_001271531; NM_001271532; NM_133748; NM_178082; XM_006529889; XM_006529890; XM_006529891; XM_006529892; ENSMUST00000003818; ENSMUST00000071064; ENSMUST00000159085; ENSMUST00000159125; ENSMUST00000159192; ENSMUST00000159528; ENSMUST00000160688; ENSMUST00000160968; ENSMUST00000161818; ENSMUST00000162019; ENSMUST00000162582; ENSMUST00000162790; ENSMUST00000186915; AF527631; BC015288; BC023067; BC0…
10357288	6.23	6.46	0.13	0.21	-1.17	0.215555	0.979373	Htr5b	5-hydroxytryptamine (serotonin) receptor 5B	chr1	121509758 - 121528465	-	NM_010483; XR_878315; ENSMUST00000055884; OTTMUST00000049715; X69867; BC114988; BC115825
10357292	6.76	6.81	0.33	0.18	-1.04	0.344531	0.979373	Ddx18	DEAD (Asp-Glu-Ala-Asp) box polypeptide 18	chr1	121553839 - 121567934	-	NM_025860; XM_006529794; ENSMUST00000001724; ENSMUST00000134417; ENSMUST00000148809; BC028246; BC103776; BC141230; BC141231; OTTMUST00000047501; OTTMUST00000049719; OTTMUST00000049720
10357298	4.83	4.9	0.62	0.66	-1.05	0.580155	0.979373			chr1	121779437 - 121780156	-
10357300	7.18	7.41	0.33	0.17	-1.17	0.658256	0.980423	Dpp10	dipeptidylpeptidase 10	chr1	123332138 - 124845778	-	NM_199021; XM_006529626; XM_006529627; ENSMUST00000112603; ENSMUST00000112606; ENSMUST00000140361; ENSMUST00000187202; BC063074; BC067026; OTTMUST00000049175; OTTMUST00000049176; OTTMUST00000049177; OTTMUST00000125575
10357328	5	4.3	0.85	0.11	1.63	0.77029	0.988806	Gm28299	predicted gene 28299 [Source:MGI Symbol;Acc:MGI:5579005]	chr1	124615125 - 124615593	-	ENSMUST00000189908
10357332	9.11	9.14	0.14	0.04	-1.02	0.370215	0.979373	Actr3	ARP3 actin-related protein 3	chr1	125392906 - 125435688	-	NM_001205385; NM_001205386; NM_023735; ENSMUST00000027579; ENSMUST00000178474; ENSMUST00000185280; ENSMUST00000186008; ENSMUST00000187460; ENSMUST00000188362; ENSMUST00000188497; ENSMUST00000188827; ENSMUST00000191004; ENSMUST00000191578; BC005557; BC080806; BC108386; OTTMUST00000125608; OTTMUST00000125626; OTTMUST00000125627; OTTMUST00000125628; OTTMUST00000125630; OTTMUST00000125632; OTTMUST000…
10357339	9.29	9.27	0.04	0.13	1.02	0.570673	0.979373	Lypd1	Ly6/Plaur domain containing 1	chr1	125872043 - 125912214	-	NM_001311089; NM_001311090; NM_145100; XM_006529885; XM_011248088; ENSMUST00000027582; ENSMUST00000159417; ENSMUST00000159529; ENSMUST00000161361; ENSMUST00000162899; BC058599; OTTMUST00000074922; OTTMUST00000074923; OTTMUST00000074924; OTTMUST00000074929; OTTMUST00000074930
10357345	5.51	5.34	0.08	0.12	1.13	0.243099	0.979373	Nckap5	NCK-associated protein 5	chr1	125913636 - 126492927	-	NM_001081756; NM_172484; NM_176957; XM_006529325; XM_006529326; XM_006529329; XM_006529330; XM_006529331; XM_006529332; XM_006529333; XM_006529334; XM_006529335; XM_006529336; XM_011247958; XM_011247959; XM_011247960; XM_011247961; XM_011247962; XM_011247963; ENSMUST00000057846; ENSMUST00000094609; ENSMUST00000094610; ENSMUST00000112583; ENSMUST00000159934; ENSMUST00000160693; ENSMUST00000160736;…
10357363	2.18	2.22	0.05	0.01	-1.03	0.172615	0.979373	Nckap5	NCK-associated protein 5	chr1	126525039 - 126830481	-	NM_001081756; NM_176957; XM_006529325; XM_006529326; XM_006529329; XM_006529330; XM_006529331; XM_006529333; XM_006529334; XM_006529335; XM_006529336; XM_011247958; XM_011247962; XM_011247963; ENSMUST00000094609; ENSMUST00000112583; ENSMUST00000160693; ENSMUST00000162646; ENSMUST00000162647; ENSMUST00000162664; OTTMUST00000074970; OTTMUST00000074971; OTTMUST00000074973; OTTMUST00000074974
10357369	8.53	8.53	0.05	0.05	1	0.485839	0.979373	Gm8451	predicted gene 8451	chr1	127282794 - 127283108	-	XR_140462; XR_398821
10357371	7.85	7.89	0.16	0.04	-1.03	0.62752	0.979626	Tmem163	transmembrane protein 163	chr1	127486544 - 127678021	-	NM_028135; XM_011248087; ENSMUST00000027585; ENSMUST00000160111; ENSMUST00000160616; ENSMUST00000162406; ENSMUST00000185560; BC046234; BC059048; OTTMUST00000075105; OTTMUST00000075106; OTTMUST00000075107; OTTMUST00000078911
10357381	5.63	5.62	0.24	0.09	1.01	0.813628	0.990712	Map3k19	mitogen-activated protein kinase kinase kinase 19	chr1	127815271 - 127840290	-	NM_011737; XM_006529396; XM_011247975; ENSMUST00000061512; ENSMUST00000187653; ENSMUST00000189398; ENSMUST00000191333; OTTMUST00000119131; OTTMUST00000119141; OTTMUST00000119142; OTTMUST00000119167
10357391	5.6	5.75	0.03	0.05	-1.11	0.015472	0.979373	Zranb3	zinc finger, RAN-binding domain containing 3	chr1	127954186 - 128103047	-	NM_001285945; NM_027678; XM_006529408; XM_006529409; XM_006529410; XM_006529411; XM_006529412; XM_006529413; XM_006529414; XM_006529416; XR_387159; ENSMUST00000086614; ENSMUST00000097597; ENSMUST00000112538; ENSMUST00000124876; ENSMUST00000127393; ENSMUST00000131732; ENSMUST00000143389; BC066035; BC117921; BC117922; OTTMUST00000042232; OTTMUST00000042233; OTTMUST00000042234; OTTMUST00000042235; O…
10357418	7.71	7.56	0.23	0.18	1.11	0.714249	0.983831	Lct	lactase	chr1	128285119 - 128328303	-	NM_001081078; ENSMUST00000073490; ENSMUST00000162067; AY751548; OTTMUST00000075103; OTTMUST00000075104
10357436	5.36	5.71	0.31	0.07	-1.28	0.424321	0.979373	Mcm6	minichromosome maintenance deficient 6 (MIS5 homolog, S. pombe) (S. cerevisiae)	chr1	128331590 - 128359664	-	NM_001313695; NM_008567; ENSMUST00000027601; ENSMUST00000188755; ENSMUST00000190495; ENSMUST00000191454; BC050886; BC057584; D86726; OTTMUST00000125829; OTTMUST00000125830; OTTMUST00000125831; OTTMUST00000125832
10357454	8.4	8.45	0.15	0.07	-1.03	0.880742	0.994159	Dars	aspartyl-tRNA synthetase	chr1	128363707 - 128417368	-	NM_145507; NM_177445; ENSMUST00000027602; ENSMUST00000064309; ENSMUST00000186398; BC008638; OTTMUST00000126316; OTTMUST00000126317; OTTMUST00000126318
10357472	5.91	6.02	0.13	0.09	-1.07	0.233303	0.979373	Cxcr4	chemokine (C-X-C motif) receptor 4	chr1	128588199 - 128592299	-	NM_009911; XM_006529113; XM_006529114; ENSMUST00000052172; ENSMUST00000142893; AB000803; BC031665; BC098322; OTTMUST00000049443; OTTMUST00000049444; U59760; X99582
10357476	1.42	1.34	0.09	0.09	1.06	0.839955	0.991355	Gm23056	predicted gene, 23056 [Source:MGI Symbol;Acc:MGI:5452833]	chr1	128885909 - 128886019	-	ENSMUST00000082803
10357478	9.01	8.98	0.1	0.04	1.02	0.554267	0.979373	Rpl31-ps9	ribosomal protein L31, pseudogene 9	chr1	129801387 - 129801764	-	OTTMUST00000064851
10357480	2.06	2.25	0.17	0.12	-1.15	0.335401	0.979373	Cd55b	CD55 molecule, decay accelerating factor for complement B	chr1	130388526 - 130423009	-	NM_007827; XM_011247917; XM_011251218; XM_011251219; ENSMUST00000112488; ENSMUST00000119432; ENSMUST00000136497; AF143540; BC127150; L41365; OTTMUST00000061937; OTTMUST00000061938; OTTMUST00000074408
10357488	4.11	4.37	0.23	0.21	-1.2	0.561409	0.979373	Cd55; Cd55b	CD55 molecule, decay accelerating factor for complement; CD55 molecule, decay accelerating factor for complement B	chr1	130391503 - 130462740	-	NM_010016; XM_006529115; XM_006529116; XM_006529117; XM_006536928; XM_011247917; XM_011251218; XM_011251219; ENSMUST00000027650; ENSMUST00000122830; ENSMUST00000133057; ENSMUST00000140400; ENSMUST00000140725; AF143541; L41366; OTTMUST00000061930; OTTMUST00000061931; OTTMUST00000061932; OTTMUST00000061933; OTTMUST00000061934; BC011314; CT010328
10357500	2.03	1.89	0.19	0.23	1.1	0.732456	0.985875	Zp3r	zona pellucida 3 receptor	chr1	130576713 - 130629596	-	NM_009581; XM_006529522; XM_006536929; XM_011247992; ENSMUST00000039862; ENSMUST00000128128; ENSMUST00000142416; BC119121; BC119123; OTTMUST00000066182; OTTMUST00000066225; OTTMUST00000066226; U17108
10357514	1.89	1.92	0.05	0.04	-1.02	0.271307	0.979373	Gm23623	predicted gene, 23623 [Source:MGI Symbol;Acc:MGI:5453400]	chr1	130595550 - 130595676	-	ENSMUST00000082461
10357516	2.73	2.66	0.09	0.09	1.05	0.723339	0.984605	C4bp	complement component 4 binding protein	chr1	130634773 - 130661632	-	NM_007576; XM_011247906; ENSMUST00000027657; ENSMUST00000137276; ENSMUST00000171642; ENSMUST00000190624; AB094485; AB094486; BC012257; M17122; OTTMUST00000074406; OTTMUST00000074409; OTTMUST00000092075; OTTMUST00000126392
10357529	1.93	1.87	0.1	0.03	1.05	0.350205	0.979373	C4bp-ps1	complement component 4 binding protein, pseudogene 1	chr1	130670257 - 130684073	-	NR_028304; OTTMUST00000126394
10357535	7.34	7.31	0.31	0.03	1.02	0.462668	0.979373	Pfkfb2	6-phosphofructo-2-kinase/fructose-2,6-biphosphatase 2	chr1	130689182 - 130715814	-	NM_001162415; NM_001162416; NM_008825; NR_027859; ENSMUST00000050406; ENSMUST00000066863; ENSMUST00000169659; ENSMUST00000171479; ENSMUST00000185233; ENSMUST00000186777; ENSMUST00000186867; ENSMUST00000187089; ENSMUST00000187522; ENSMUST00000189167; ENSMUST00000189534; ENSMUST00000191301; ENSMUST00000191347; BC018418; BC051014; BC065379; EU334169; EU616666; EU616667; EU616668; EU616669; EU616670;…
10357553	2.46	2.82	0.11	0.45	-1.29	0.391682	0.979373	Il24	interleukin 24	chr1	130882074 - 130887339	-	NM_053095; XM_006529962; XR_878328; ENSMUST00000121040; ENSMUST00000187650; ENSMUST00000188148; ENSMUST00000191279; AF235006; AF333251; DQ401033; OTTMUST00000070813; OTTMUST00000125388; OTTMUST00000125389; OTTMUST00000125574
10357562	2.41	2.38	0.03	0.07	1.02	0.410197	0.979373	Il20	interleukin 20	chr1	130906985 - 130911451	-	NM_001311091; NM_021380; ENSMUST00000027673; ENSMUST00000188581; AF224267; AY876923; BC111821; OTTMUST00000125390; OTTMUST00000125391
10357570	3.34	3.07	0.23	0.11	1.21	0.271979	0.979373	Il19	interleukin 19	chr1	130932656 - 130996425	-	NM_001009940; XM_006529705; XM_006529706; ENSMUST00000016668; ENSMUST00000112465; ENSMUST00000187410; ENSMUST00000187916; BC115793; OTTMUST00000125392; OTTMUST00000125393; OTTMUST00000125606
10357579	6.89	7.01	0.21	0.13	-1.09	0.536262	0.979373	Mapkapk2	MAP kinase-activated protein kinase 2	chr1	131053704 - 131097567	-	NM_008551; XM_011247933; ENSMUST00000016672; ENSMUST00000188459; BC063064; OTTMUST00000125394; OTTMUST00000125395
10357590	6.02	6.06	0.02	0.16	-1.03	0.790559	0.990218	Dyrk3	dual-specificity tyrosine-(Y)-phosphorylation regulated kinase 3	chr1	131128441 - 131138234	-	NM_145508; XM_006529427; ENSMUST00000016670; ENSMUST00000189756; BC006704; OTTMUST00000125398; OTTMUST00000125399
10357594	6.5	6.36	0.06	0.07	1.1	0.267406	0.979373	Rassf5	Ras association (RalGDS/AF-6) domain family member 5	chr1	131176410 - 131245178	-	NM_001311094; NM_001313731; NM_018750; ENSMUST00000027688; ENSMUST00000068564; ENSMUST00000112442; ENSMUST00000124796; AF053959; AY261333; BC089605; OTTMUST00000051125; OTTMUST00000051126; OTTMUST00000051127; OTTMUST00000051128
10357604	3.74	3.76	0.09	0.1	-1.01	0.451204	0.979373	Ikbke	inhibitor of kappaB kinase epsilon	chr1	131254601 - 131279563	-	NM_019777; XM_006529762; XM_006529763; XM_006529764; XM_011248052; XR_387186; ENSMUST00000062108; ENSMUST00000159195; ENSMUST00000160748; ENSMUST00000161764; ENSMUST00000162285; ENSMUST00000162437; ENSMUST00000163029; AB016589; AK220324; BC037446; CT010206; CT010313; OTTMUST00000088400; OTTMUST00000088401; OTTMUST00000088402; OTTMUST00000088403; OTTMUST00000088404; OTTMUST00000088405; OTTMUST0000…
10357630	7.79	7.64	0.06	0.06	1.11	0.082363	0.979373	Srgap2	SLIT-ROBO Rho GTPase activating protein 2	chr1	131289357 - 131525004	-	NM_001081011; XM_006529134; XM_006529138; XM_006529139; XM_011247923; ENSMUST00000097588; ENSMUST00000185445; ENSMUST00000185596; ENSMUST00000186543; ENSMUST00000187042; ENSMUST00000187273; ENSMUST00000188437; ENSMUST00000188770; ENSMUST00000189892; ENSMUST00000189893; ENSMUST00000190336; BC030457; BC151081; BC151082; BC158055; BC172152; OTTMUST00000125495; OTTMUST00000125496; OTTMUST00000125497;…
10357656	2.96	2.94	0.02	0.03	1.02	0.483203	0.979373	Gm24273	predicted gene, 24273 [Source:MGI Symbol;Acc:MGI:5454050]	chr1	131498639 - 131498802	-	ENSMUST00000102332
10357658	4.95	4.59	0.24	0.28	1.28	0.278001	0.979373	Gm8532	predicted gene 8532 [Source:MGI Symbol;Acc:MGI:3645219]	chr1	131632542 - 131632969	-	ENSMUST00000179174
10357660	8.49	8.52	0.11	0.06	-1.02	0.625242	0.979626	Mfsd4	major facilitator superfamily domain containing 4	chr1	132022806 - 132067945	-	NM_001114662; NM_172510; XM_006529344; XM_006529345; XM_011247968; XM_011247969; ENSMUST00000046658; ENSMUST00000112365; ENSMUST00000112370; ENSMUST00000126927; ENSMUST00000144548; ENSMUST00000146267; ENSMUST00000159038; ENSMUST00000159382; ENSMUST00000160656; ENSMUST00000161864; ENSMUST00000162628; ENSMUST00000163016; ENSMUST00000189227; BC058790; BC080198; OTTMUST00000061509; OTTMUST00000061510…
10357676	7.16	7.28	0.15	0.06	-1.08	0.321192	0.979373	Cdk18	cyclin-dependent kinase 18	chr1	132113550 - 132139684	-	NM_008795; XM_011247940; XR_387152; ENSMUST00000027697; ENSMUST00000112362; ENSMUST00000185601; ENSMUST00000188387; ENSMUST00000189733; BC119617; OTTMUST00000125871; OTTMUST00000125872; OTTMUST00000125875; OTTMUST00000125876
10357696	2.92	2.95	0.31	0.31	-1.02	0.687696	0.982236	Gm10188	predicted gene 10188 [Source:MGI Symbol;Acc:MGI:3704196]	chr1	132229219 - 132229626	-	ENSMUST00000086544
10357698	8.18	8.18	0.26	0.07	1	0.875659	0.993118	Tmcc2	transmembrane and coiled-coil domains 2	chr1	132356315 - 132391281	-	NM_001311107; NM_001311108; NM_178874; XM_006529852; ENSMUST00000045473; ENSMUST00000132435; ENSMUST00000136828; ENSMUST00000138717; ENSMUST00000142609; BC052035; OTTMUST00000066282; OTTMUST00000066283; OTTMUST00000066284; OTTMUST00000066285; OTTMUST00000066286
10357705	8.13	8.13	0.09	0.08	1	0.553381	0.979373	Cntn2	contactin 2	chr1	132509427 - 132542916	-	NM_177129; XM_006529361; XM_006529362; XR_878318; XR_878319; ENSMUST00000086521; ENSMUST00000186487; ENSMUST00000186530; ENSMUST00000188065; ENSMUST00000188143; ENSMUST00000188943; ENSMUST00000189528; ENSMUST00000190601; BC066106; OTTMUST00000125912; OTTMUST00000125913; OTTMUST00000125914; OTTMUST00000125915; OTTMUST00000125916; OTTMUST00000125917; OTTMUST00000125918; OTTMUST00000125919; X81365
10357736	9.34	9.38	0.02	0.04	-1.02	0.451417	0.979373	Nfasc	neurofascin	chr1	132569249 - 132741757	-	NM_001160316; NM_001160317; NM_001160318; NM_182716; XM_006529634; XM_006529635; XM_006529639; XM_006529644; XM_006529646; XM_006529649; XM_006529651; XM_006529653; XM_006529656; XM_006529657; XM_011248011; XM_011248012; XM_011248013; XM_011248014; XM_011248015; XM_011248016; XM_011248017; XM_011248018; XM_011248019; XM_011248020; XM_011248021; XM_011248022; XM_011248023; XM_011248024; XM_0112480…
10357773	7.17	7.22	0.05	0.03	-1.04	0.133761	0.979373	Mdm4	transformed mouse 3T3 cell double minute 4	chr1	132989845 - 133025389	-	NM_001302801; NM_001302802; NM_001302803; NM_001302804; NM_008575; NR_126506; XM_006529233; XR_387151; ENSMUST00000067398; ENSMUST00000067429; ENSMUST00000185398; ENSMUST00000185418; ENSMUST00000186513; ENSMUST00000186617; ENSMUST00000186645; ENSMUST00000187529; ENSMUST00000188090; ENSMUST00000189596; ENSMUST00000190312; ENSMUST00000190807; ENSMUST00000191212; AF007110; BC003750; EU568360; OTTMUS…
10357788	4.38	4.48	0.14	0.22	-1.07	0.862646	0.992032			chr1	133131180 - 133131782	-
10357790	5.6	5.54	0.07	0.11	1.04	0.472217	0.979373	Sox13	SRY (sex determining region Y)-box 13	chr1	133382303 - 133424034	-	NM_011439; XM_006497266; XM_006497267; XM_006497268; XM_006497269; XM_006497270; XM_006497271; XM_006497272; XM_006497273; XM_006529276; XM_006529277; XM_011247945; XM_011247946; XM_011247947; XM_011247948; XM_011247949; XM_011251393; ENSMUST00000094551; ENSMUST00000126530; ENSMUST00000144386; ENSMUST00000145922; ENSMUST00000153799; AB006329; BC007130; OTTMUST00000066297; OTTMUST00000066298; OTTM…
10357808	7.23	7.34	0.18	0.03	-1.08	0.129336	0.979373	Snrpe	small nuclear ribonucleoprotein E	chr1	133603871 - 133610263	-	NM_009227; ENSMUST00000164096; ENSMUST00000164574; ENSMUST00000166291; ENSMUST00000166915; ENSMUST00000172079; BC008262; BC051207; BC055765; OTTMUST00000090098; OTTMUST00000090099; OTTMUST00000090100; OTTMUST00000090101; OTTMUST00000090102
10357814	7.93	7.89	0.11	0.07	1.03	0.383534	0.979373	Zc3h11a; Zbed6	zinc finger CCCH type containing 11A; zinc finger, BED type containing 6	chr1	133621495 - 133661356	-	NM_001276767; NM_144530; XM_011248073; XM_011248074; XM_011248075; XM_011248076; ENSMUST00000027736; ENSMUST00000191705; ENSMUST00000191828; ENSMUST00000191896; ENSMUST00000191932; ENSMUST00000192107; ENSMUST00000192148; ENSMUST00000192775; ENSMUST00000193504; ENSMUST00000194668; ENSMUST00000195067; ENSMUST00000195424; ENSMUST00000195669; AK122341; BC005786; BC066163; BC066848; FR682664; OTTMUST0…
10357833	8.49	8.65	0.24	0.16	-1.12	0.710023	0.983831	Atp2b4	ATPase, Ca++ transporting, plasma membrane 4	chr1	133706646 - 133753281	-	NM_001167949; NM_213616; XM_006529723; XM_006529724; XM_006529725; XM_006529726; XM_006529727; XM_006529728; XM_011248038; ENSMUST00000048953; ENSMUST00000112264; ENSMUST00000125659; ENSMUST00000140810; ENSMUST00000143567; ENSMUST00000165602; AY560895; BC109172; BC109173; EU493094; EU493095; JF683384; OTTMUST00000039586; OTTMUST00000039594; OTTMUST00000039595; OTTMUST00000039596
10357856	2.99	3.16	0.24	0.16	-1.12	0.341832	0.979373			chr1	133713216 - 133713541	-
10357858	4.3	4.36	0.08	0.16	-1.04	0.603162	0.979373	Optc	opticin	chr1	133897193 - 133907172	-	NM_001160420; NM_001160421; NM_001160422; NM_054076; XM_006529660; XM_006529661; XM_011248027; XM_011248028; XR_878322; ENSMUST00000124051; ENSMUST00000124245; ENSMUST00000126123; ENSMUST00000149380; ENSMUST00000153617; AF333980; AY077682; BC099435; BC115928; OTTMUST00000066466; OTTMUST00000066467; OTTMUST00000066468; OTTMUST00000066469; OTTMUST00000066470
10357870	8.44	8.67	0.28	0.13	-1.17	0.198488	0.979373	Prelp	proline arginine-rich end leucine-rich repeat	chr1	133910278 - 133921377	-	NM_054077; XM_006529083; XM_006529084; XM_006529085; ENSMUST00000048432; ENSMUST00000127583; BC019775; OTTMUST00000066465; OTTMUST00000066608
10357875	7.29	6.48	0.57	0.1	1.76	0.104801	0.979373	Btg2	B cell translocation gene 2, anti-proliferative	chr1	134074865 - 134079155	-	NM_007570; ENSMUST00000020692; BC132259; BC138639; OTTMUST00000088224
10357878	9.57	9.5	0.04	0.09	1.05	0.956675	0.997438	Adora1	adenosine A1 receptor	chr1	134199211 - 134235431	-	NM_001008533; NM_001039510; NM_001282945; NM_001291928; NM_001291930; XM_006529079; ENSMUST00000038191; ENSMUST00000086465; ENSMUST00000169927; ENSMUST00000187631; BC079624; KC881107; OTTMUST00000126542; OTTMUST00000126543; OTTMUST00000126544
10357886	1.2	1.06	0.05	0.03	1.1	0.019986	0.979373	Gm24517	predicted gene, 24517 [Source:MGI Symbol;Acc:MGI:5454294]	chr1	134280889 - 134280991	-	ENSMUST00000122560
10357888	7.09	6.91	0.18	0.06	1.13	0.216698	0.979373	Ppfia4	protein tyrosine phosphatase, receptor type, f polypeptide (PTPRF), interacting protein (liprin), alpha 4	chr1	134296784 - 134332481	-	NM_001144855; XM_006529847; XM_006529848; XM_006529849; XM_006529851; XR_387189; XR_387190; XR_387191; XR_387192; XR_878325; ENSMUST00000168515; ENSMUST00000186553; ENSMUST00000186730; ENSMUST00000186964; ENSMUST00000189361; ENSMUST00000189862; EU568872; OTTMUST00000126547; OTTMUST00000126548; OTTMUST00000126550; OTTMUST00000126551; OTTMUST00000126552; OTTMUST00000126553
10357917	7.84	7.81	0.05	0.03	1.02	0.904747	0.994873	Tmem183a	transmembrane protein 183A	chr1	134346097 - 134361999	-	NM_001042485; NM_020588; XR_387187; ENSMUST00000049470; ENSMUST00000185903; ENSMUST00000188205; ENSMUST00000189572; ENSMUST00000191237; BC003210; OTTMUST00000126554; OTTMUST00000126555; OTTMUST00000126556; OTTMUST00000126557; OTTMUST00000126558
10357927	2.61	2.92	0.12	0.17	-1.24	0.069281	0.979373	Mgat4e	MGAT4 family, member E	chr1	134540946 - 134549682	-	NM_001145300; NM_001291015; XM_011248086; ENSMUST00000052911; ENSMUST00000172898; ENSMUST00000185836; BC145149; BC145786; OTTMUST00000096412; OTTMUST00000126566
10357932	6.62	6.61	0.09	0.11	1.01	0.736483	0.986695	Ppp1r12b	protein phosphatase 1, regulatory (inhibitor) subunit 12B	chr1	134749498 - 134836167	-	NM_001081307; NR_015606; XM_006529707; XM_006529709; XM_006529710; XM_006529713; XM_011248034; ENSMUST00000045665; ENSMUST00000086444; ENSMUST00000132025; ENSMUST00000137022; ENSMUST00000141419; ENSMUST00000146639; ENSMUST00000156348; ENSMUST00000168381; BC145746; OTTMUST00000051282; OTTMUST00000051283; OTTMUST00000051285; OTTMUST00000051286; OTTMUST00000051287; OTTMUST00000051288
10357944	8.95	8.86	0.14	0.04	1.07	0.18803	0.979373	Ppp1r12b	protein phosphatase 1, regulatory (inhibitor) subunit 12B	chr1	134837853 - 134838041	-	NM_001081307; XM_006529707; XM_006529709; XM_006529710; XM_011248034; XR_387177; ENSMUST00000045665; ENSMUST00000086444; ENSMUST00000132025; ENSMUST00000156348; ENSMUST00000168381; OTTMUST00000051282; OTTMUST00000051283; OTTMUST00000051285; BC145746
10357946	9.84	9.65	0.08	0.08	1.14	0.122691	0.979373	Ppp1r12b	protein phosphatase 1, regulatory (inhibitor) subunit 12B	chr1	134842643 - 134842733	-	NM_001081307; XM_006529707; XM_006529709; XM_006529710; XM_011248034; XR_387177; ENSMUST00000045665; ENSMUST00000086444; ENSMUST00000132025; ENSMUST00000156348; ENSMUST00000168381; BC145746; OTTMUST00000051282; OTTMUST00000051283; OTTMUST00000051285
10357948	9.12	8.98	0.14	0.08	1.11	0.182284	0.979373	Ppp1r12b	protein phosphatase 1, regulatory (inhibitor) subunit 12B	chr1	134865778 - 134865960	-	NM_001081307; XM_006529707; XM_006529709; XM_006529710; XM_011248034; XR_387177; ENSMUST00000045665; ENSMUST00000086444; ENSMUST00000132025; ENSMUST00000168381; BC145746; OTTMUST00000051282; OTTMUST00000051285
10357950	7.92	8.08	0.08	0.06	-1.12	0.19192	0.979373	Ppp1r12b	protein phosphatase 1, regulatory (inhibitor) subunit 12B	chr1	134872807 - 134872932	-	NM_001081307; XM_006529707; XM_006529709; XM_006529710; XM_011248034; XM_011248035; XR_387177; ENSMUST00000045665; ENSMUST00000086444; ENSMUST00000132025; ENSMUST00000168381; OTTMUST00000051282; OTTMUST00000051285; BC145746
10357952	7.59	7.59	0.14	0.09	-1	0.695603	0.982925	Ppp1r12b	protein phosphatase 1, regulatory (inhibitor) subunit 12B	chr1	134873939 - 134874021	-	NM_001081307; XM_006529707; XM_006529709; XM_006529710; XM_011248034; XM_011248035; XR_387177; ENSMUST00000045665; ENSMUST00000086444; ENSMUST00000132025; ENSMUST00000168381; BC145746; OTTMUST00000051282; OTTMUST00000051285
10357954	7.97	7.88	0.09	0.12	1.06	0.794394	0.990218	Ppp1r12b	protein phosphatase 1, regulatory (inhibitor) subunit 12B	chr1	134875869 - 134955928	-	NM_001081307; XM_006529707; XM_006529709; XM_006529710; XM_011248034; XM_011248035; XR_387177; ENSMUST00000045665; ENSMUST00000086444; ENSMUST00000112163; ENSMUST00000132025; ENSMUST00000168381; BC145746; OTTMUST00000051282; OTTMUST00000051284; OTTMUST00000051285
10357965	4.74	4.71	0.21	0.25	1.02	0.468031	0.979373	Lgr6	leucine-rich repeat-containing G protein-coupled receptor 6	chr1	134986353 - 135105276	-	NM_001033409; XM_006529714; XM_011248036; XM_011248037; ENSMUST00000044828; ENSMUST00000137968; ENSMUST00000139369; BC026896; BC141210; OTTMUST00000066294; OTTMUST00000066295; OTTMUST00000066296
[truncated: 27,618 more rows]

## Sheet: Significant genes
Transcript Cluster ID	WT Bi-weight Avg Signal (log2)	KO Bi-weight Avg Signal (log2)	Fold Change (linear) (WT vs. KO)	ANOVA p-value (WT vs. KO)	FDR p-value (WT vs. KO)	Gene Symbol	Description	TC Comment
[truncated: 91 more rows]

[truncated: 1 more sheets: Cell signatures FigS7]
