# Supplementary material for: Deletion of a Csf1r enhancer selectively impacts CSF1R expression and development of tissue macrophage populations
Source: Nat Commun. 2019 Jul 19;10:3215. doi: 10.1038/s41467-019-11053-8 (PMC6642117; doi:10.1038/s41467-019-11053-8)
Supplement: Supplementary file 7 — Source Data [file 41467_2019_11053_MOESM7_ESM.xlsx]

## Sheet: Fig1b
CSF1R MFI	WT	KO
	51.1	24.1
	56	18.6
	50.3	16
	51.3	16.2
	36.1	14.8
	39.2	20

## Sheet: Fig1d
pHrodo MFI	ice	WT	KO
	53.4	17563	16426
	48.5	18455	19831
	146	13947	9573
	144	12600	14227
		8735	14620
		8844	12353
		17346	10807
		15984	10915
		11162	9968
		11440	9192
		6684	9080
		7176	8519
		10267	8415
		9822	8947
		11273	11900
		10679	12018

## Sheet: Fig1e
F4/80 MFI	WT	KO
	1133	968
	1052	734
	808	895
	787	704
	600	352
	709	336

## Sheet: Fig1f
ESDM	WT	KO
(x106 cells)	1.355	0.002
	0.81	0.00675
	0.595	0.0014
	1.135

## Sheet: Fig2a
	HET Female	KO Female	HET Male	KO Male
Body weights	121.011	109.043	115.31	100.388
(% of WT)	101.064	73.4177	109.884	83.4225
	110.372	82.2785	109.884	73.7968
	101.064	100.585	92.2481	103.093
	61.1702	89.4737	97.6744	88.993
	67.8191	105.556	67.8295	99.2974
	93.0851	105.556	59.6899	103.571
	86.076	105.263	86.8217
	84.8101	110.526	86.8217
	88.6076		69.5187
	100		72.7273
	76.2376		102.062
	96.0396		95.5503
	93.0693		97.8923
	105.556		96.4286
	111.111		85.7143
	94.4444
	100
	105.263
	100

## Sheet: Fig2c
Percent bone vol	WT	KO
BV/TV (%)	25.5305	33.0255
	24.4486	31.2571
	32.2016	28.2045
	42.3887	36.9225
	41.7657	55.8327
Trabecular thickness	WT	KO
Tb.Th (U)	12.4656	13.758
	11.5003	13.2666
	13.2669	12.9031
	14.1052	12.2645
	13.1315	17.7913
Trabecular number	WT	KO
Tb.N (1/U x10-2)	0.02048	0.024
	0.02126	0.02356
	0.02427	0.02186
	0.03005	0.03011
	0.03181	0.03138

## Sheet: Fig3a
WBC	WT	KO		Neutrophils	WT	KO
x109 cells/mL blood	0.0078	0.0124		% WBC	14	8
	0.0036	0.0082			20	5
	0.00489	0.0081			13	8
	0.0042	0.0021			7	14
	0.0028	0.0059			10	11
RBC	WT	KO		Lymphocytes	WT	KO
x109 cells/mL blood	9.59	10.62		% WBC	84	91
	9.32	9.49			67	93
	8.93	9.22			78	89
	9.24	9.75			87	78
	9.31	9.68			80	82
Platelets	WT	KO		Monocytes	WT	KO
x109 cells/mL blood	0.867	0.958		% WBC	2	1
	0.995	0.892			9	2
	1.176	0.671			5	3
	0.828	0.757			6	7
	0.767	0.807			8	6

## Sheet: Fig3c
CD11b	WT	HET	KO		CSF1R MFI	WT	HET	KO
(% live cells)	27.048	31.9864	27.7623		LY6C+ Monocytes	30.5	19.5	0
	25.7188	48.0821	33.3456			365	36.5	3.5
	23.0143	20.1891	25.6151			588	118.5	46.1
	22.8037	18.3888	28.579			770	227.1	63
	24.4247	39.6587				846	289.1
	20.273						184
	21.1131
Granulocytes	WT	HET	KO		CSF1R MFI	WT	HET	KO
(% live cells)	6.77346	8.8473	4.96873		LY6C- Monocytes	37.5	25.5	25.5
	6.34108	12.0428	13.4485			90	34.5	31.5
	9.06845	6.20639	6.93457			93	49.5	167.1
	7.57078	5.40792	9.13538			367	154.1	111
	15.7473	30.9301				52	100.1
	8.58752						131
	8.39912
LY6C+ Monocytes	WT	HET	KO
(% live cells)	11.4569	12.2926	13.082
	10.4766	23.372	12.9708
	6.95461	7.95997	9.0031
	6.85845	4.97119	11.7424
	4.12811	5.3805
	5.13938
	6.21824
LY6C- Monocytes	WT	HET	KO
(% live cells)	8.5431	9.18758	9.34677
	8.44164	11.3292	6.26493
	6.25	4.59053	6.90724
	5.95434	6.56941	6.2042
	2.75208	1.59697
	5.55522
	5.47174

## Sheet: Fig3d
F4/80	WT	HET	KO
(% live cells)	3.70745	7.24511	6.6642
	6.23172	9.59821	6.72091
	7.39289	6.35811	11.1812
	3.10881	4.59569	4.21402
	4.14506	2.0839
	2.80273
pCSF1-Fc AF647	WT	HET	KO
MFI	618.61	204.61	23.71
	180	174.61	34.51
	97	76	23

## Sheet: Fig4a
KC	WT	KO		Ly6C+	WT	KO
% CD45+	34.6517	31.5808		% CD45+	2.8962	4.35262
	30.7978	13.4717			8.00025	8.35403
	13.0392	9.78694			6.04629	3.20955
	14.8881	14.1457			3.14809	6.24869
	14.8353	9.61263			2.77683	4.62374
	31.169				2.0412
	33.4484				1.6916
				Ly6C-	WT	KO
				% CD45+	1.17419	2.09137
					1.23813	3.54508
					1.95182	2.27592
					1.14217	2.78897
					1.13791	3.12796
					0.92981
					1.02546
				cDC1	WT	KO
				% CD45+	1.06559	2.5847
					2.64453	1.12142
					1.76854	1.08223
					1.27287	1.8198
					2.42018	1.50459
					0.619874
					0.837724
				cDC2	WT	KO
				% CD45+	1.2537	1.56061
					2.49532	1.65108
					1.54936	1.22438
					1.07399	1.93834
					1.38417	1.3814
					0.951725
					1.2475
				pDC	WT	KO
				% CD45+	0.160954	3.1481
					2.06991	1.71318
					2.40529	0.302056
					1.41493	3.7944
					1.85972	2.63303
					1.59351
					0.121117

[truncated: 28 more sheets: Fig4b, Fig4c, Fig5a, Fig5b, Fig5c, Fig7c, S_Fig1a, S_Fig2a, S_Fig2b, S_Fig3a, S_Fig3c, S_Fig3d, S_Fig3e, S_Fig3f, S_Fig4a, S_Fig4b, S_Fig4c, S_Fig4f, S_Fig4g, S_Fig4h …]
